# Supplementary material for: Kinematic Validation of a Multi-Kinect v2 Instrumented 10-Meter Walkway for Quantitative Gait Assessments
Source: PLoS One. 2015 Oct 13;10(10):e0139913. doi: 10.1371/journal.pone.0139913 (PMC4603795; doi:10.1371/journal.pone.0139913)
Supplement: S1 Data — (ZIP) [file pone.0139913.s001.zip › S1_Data/pp9_trial3.xls]

## Sheet: Sheet1
Kinect(x) SpineBase	Kinect(x) Head	Kinect(x) ShoulderLeft	Kinect(x) ElbowLeft	Kinect(x) WristLeft	Kinect(x) HandLeft	Kinect(x) ShoulderRight	Kinect(x) ElbowRight	Kinect(x) WristRight	Kinect(x) HandRight	Kinect(x) HipLeft	Kinect(x) KneeLeft	Kinect(x) AnkleLeft	Kinect(x) FootLeft	Kinect(x) HipRight	Kinect(x) KneeRight	Kinect(x) AnkleRight	Kinect(x) FootRight	Kinect(x) SpineShoulder	Kinect(y) SpineBase	Kinect(y) Head	Kinect(y) ShoulderLeft	Kinect(y) ElbowLeft	Kinect(y) WristLeft	Kinect(y) HandLeft	Kinect(y) ShoulderRight	Kinect(y) ElbowRight	Kinect(y) WristRight	Kinect(y) HandRight	Kinect(y) HipLeft	Kinect(y) KneeLeft	Kinect(y) AnkleLeft	Kinect(y) FootLeft	Kinect(y) HipRight	Kinect(y) KneeRight	Kinect(y) AnkleRight	Kinect(y) FootRight	Kinect(y) SpineShoulder	Kinect(z) SpineBase	Kinect(z) Head	Kinect(z) ShoulderLeft	Kinect(z) ElbowLeft	Kinect(z) WristLeft	Kinect(z) HandLeft	Kinect(z) ShoulderRight	Kinect(z) ElbowRight	Kinect(z) WristRight	Kinect(z) HandRight	Kinect(z) HipLeft	Kinect(z) KneeLeft
0.0531448	0.207169	0.169072	0.109024	0.154217	0.173048	0.163193	0.0860724	0.130783	0.139097	0.0921448	0.0660724	0.00197587	0.0908552	0.0990724	0.044	-0.006	0.085	0.149121	0.90079	1.65058	1.39423	1.1241	0.876512	0.805393	1.41587	1.14127	0.906882	0.825015	0.90057	0.540929	0.146442	0.0632065	0.899089	0.512194	0.144105	0.0598136	1.43653	2.25595	2.23895	2.07798	2.01607	1.97186	1.96588	2.41202	2.45698	2.45607	2.43505	2.17093	2.12588
0.0589994	0.213999	0.172	0.11	0.162999	0.175	0.170999	0.0889997	0.122001	0.143	0.0979994	0.0689997	0.0010001	0.0850006	0.102	0.044	-0.006	0.085	0.154	0.90079	1.65155	1.39368	1.1306	0.87417	0.80432	1.41662	1.14087	0.91101	0.82726	0.90058	0.5417	0.14976	0.0715592	0.89906	0.51236	0.152789	0.0607699	1.4368	2.254	2.237	2.077	2.019	1.966	1.961	2.413	2.456	2.459	2.437	2.168	2.121
0.0621104	0.226135	0.185086	0.116123	0.167061	0.182049	0.187037	0.0990736	0.123123	0.150098	0.103098	0.0721962	0.005	0.0909632	0.108086	0.0441349	-0.00595095	0.085	0.165074	0.899198	1.65027	1.39112	1.12279	0.871245	0.798577	1.41435	1.14036	0.90935	0.827102	0.898939	0.542625	0.14343	0.0655794	0.897607	0.512129	0.153416	0.0609742	1.43398	2.25291	2.232	2.07201	2.01696	1.96793	1.95902	2.40799	2.45296	2.45096	2.43491	2.17091	2.12004
0.0711436	0.237311	0.192144	0.126144	0.172168	0.186263	0.190144	0.105072	0.133072	0.158263	0.111072	0.0879761	0.005	0.0880239	0.115144	0.0551436	-0.00202393	0.085	0.171335	0.897373	1.64787	1.38957	1.1218	0.869231	0.799924	1.41302	1.13992	0.906091	0.828093	0.897185	0.557439	0.145812	0.0703452	0.89573	0.51614	0.147498	0.0613141	1.43379	2.24595	2.2319	2.07295	2.01395	1.96195	1.961	2.40693	2.44998	2.44798	2.428	2.16398	2.12293
0.0770155	0.250013	0.198029	0.132055	0.179022	0.197011	0.196029	0.108035	0.13602	0.169013	0.114015	0.0870066	0.005	0.0889978	0.121022	0.0610243	-0.003	0.085	0.185013	0.895848	1.64483	1.38794	1.12856	0.868857	0.797652	1.41298	1.14038	0.906147	0.829015	0.895768	0.554531	0.14547	0.0697401	0.894078	0.517768	0.148621	0.0614794	1.43159	2.244	2.228	2.07099	2.01197	1.96	1.96099	2.40399	2.44899	2.44699	2.428	2.163	2.12
0.0840902	0.2561	0.2111	0.157	0.18907	0.20206	0.2091	0.12402	0.14504	0.17511	0.12113	0.0900701	0.00503005	0.08801	0.13106	0.0721603	-0.00292988	0.0850301	0.1911	0.894861	1.64336	1.38763	1.10569	0.867453	0.798572	1.41221	1.13859	0.904655	0.826826	0.894711	0.54594	0.145599	0.0697851	0.89321	0.516598	0.14906	0.0612109	1.43017	2.24196	2.22596	2.06697	2	1.95998	1.95598	2.39997	2.44395	2.44398	2.426	2.16095	2.11897
0.0931688	0.266217	0.221217	0.157169	0.196072	0.208193	0.219193	0.126169	0.149241		0.134048	0.0971447	0.00797588	0.0893618	0.137217	0.0884583	0.00407236	0.0881447	0.201314	0.892899	1.641	1.3845	1.10905	0.868766	0.793724	1.41117	1.1391	0.90526		0.892829	0.541986	0.145475	0.0690721	0.891219	0.510442	0.142163	0.0602497	1.42765	2.23795	2.22193	2.0639	2.00002	1.95798	1.95402	2.39683	2.43895	2.442		2.1559	2.11595
0.0999948	0.274993	0.229993	0.163995	0.198998	0.215994	0.226994	0.132995	0.158993		0.135999	0.102996	0.00700074	0.103989	0.145993	0.106986	0.00699779	0.0939956	0.21399	0.891241	1.63858	1.38082	1.11958	0.86859	0.791052	1.40986	1.14082	0.910106		0.891561	0.543459	0.144481	0.059857	0.889152	0.508511	0.141491	0.0578118	1.4272	2.236	2.219	2.06	2.001	1.957	1.955	2.39001	2.437	2.442		2.152	2.114
0.108112	0.295149	0.240199	0.168286	0.208161	0.228099	0.237112	0.142149	0.166149	0.202174	0.145112	0.105124	0.008	0.104	0.155149	0.144348	0.0171118	0.0950993	0.222199	0.890025	1.63521	1.38063	1.10864	0.866157	0.790735	1.4083	1.14112	0.910238	0.833478	0.890561	0.535079	0.144169	0.059827	0.887728	0.505929	0.136791	0.0572204	1.42352	2.22991	2.21195	2.05694	1.99191	1.95394	1.94693	2.38695	2.4339	2.43995	2.41999	2.14891	2.10996
0.117213	0.307331	0.256284	0.191213	0.221308	0.236118	0.246284	0.154213	0.178189	0.216166	0.154308	0.115237	0.008	0.103621	0.167142	0.17323	0.0264495	0.103189	0.238237	0.889597	1.63342	1.37937	1.09982	0.861931	0.789478	1.40685	1.13679	0.906076	0.827108	0.890608	0.536623	0.144054	0.0597473	0.886773	0.506205	0.13769	0.056464	1.42257	2.22293	2.20798	2.05188	1.98493	1.94891	1.94086	2.38283	2.42593	2.43602	2.41902	2.14191	2.107
0.126029	0.321042	0.268056	0.20005	0.234034	0.24104	0.258027	0.163019	0.186045	0.223029	0.167024	0.125016	0.00801857	0.0880053	0.173027	0.224074	0.0450716	0.111066	0.248042	0.888658	1.63201	1.37634	1.10377	0.862367	0.786502	1.40471	1.13607	0.905503	0.83197	0.888868	0.53922	0.144207	0.066218	0.886489	0.520424	0.137693	0.0566137	1.4218	2.22	2.20698	2.04699	1.98198	1.94499	1.93498	2.37598	2.42299	2.43699	2.42	2.13799	2.10698
0.137157	0.337147	0.289167	0.219128	0.247137	0.256157	0.268157	0.170118	0.203069	0.234118	0.176206	0.131069	0.0150196	0.0900098	0.183098	0.252363	0.0725493	0.136451	0.264186	0.88804	1.62637	1.37704	1.09383	0.861269	0.787124	1.40455	1.13599	0.906495	0.832146	0.888193	0.531706	0.135522	0.057948	0.886034	0.514552	0.131356	0.050683	1.41758	2.21994	2.20101	2.04398	1.97496	1.94091	1.92694	2.36894	2.42092	2.43401	2.41996	2.13496	2.10101
0.153241	0.352372	0.306241	0.232285	0.261197	0.272219	0.284285	0.182131	0.210153	0.246219	0.197153	0.138219	0.0170219	0.091	0.193307	0.289613	0.12892	0.183402	0.283197	0.885972	1.62364	1.37058	1.09098	0.857116	0.780386	1.40393	1.12888	0.899934	0.831797	0.884456	0.532362	0.138716	0.0597801	0.885422	0.538445	0.152971	0.0700589	1.414	2.214	2.20196	2.04207	1.97089	1.93187	1.92093	2.36291	2.41296	2.43496	2.41591	2.13102	2.10193
0.164027	0.369053	0.317055	0.245053	0.270057	0.282037	0.297027	0.188025	0.217012	0.256008	0.204041	0.148014	0.018	0.0910098	0.207022	0.317055	0.170129	0.246145	0.292049	0.885598	1.62045	1.3697	1.0885	0.856902	0.776198	1.40236	1.12821	0.899225	0.834778	0.883835	0.535127	0.138522	0.0602193	0.88553	0.513262	0.142319	0.0651132	1.41195	2.214	2.2	2.045	1.966	1.92598	1.91799	2.359	2.41099	2.433	2.41201	2.132	2.099
0.178192	0.396313	0.34524	0.272325	0.299156	0.301313	0.311349	0.201397	0.223228		0.225144	0.155132	0.0180361	0.0961202	0.218192	0.345469	0.236986	0.320998	0.317192	0.884442	1.61305	1.36697	1.08398	0.847824	0.769956	1.4003	1.12638	0.896813		0.881195	0.533811	0.134306	0.0546746	0.885614	0.524337	0.157171	0.0717537	1.40665	2.21607	2.19802	2.04294	1.96394	1.91599	1.91193	2.35801	2.40592	2.4308		2.13204	2.1
0.194387	0.422435	0.365653	0.299435	0.312581	0.327339	0.340387	0.234169			0.237411	0.166411	0.021	0.105879	0.234411	0.384605	0.319814	0.405104	0.333653	0.881247	1.61155	1.36411	1.08031	0.847319	0.771095	1.39681	1.13398			0.876614	0.53143	0.133216	0.0486861	0.884213	0.529514	0.153941	0.0671554	1.40533	2.22212	2.20002	2.03812	1.95902	1.91488	1.90598	2.35905	2.39902			2.13522	2.09995
0.210042	0.440066	0.392059	0.317073	0.336081	0.341064	0.356055	0.241055			0.254053	0.183015	0.0210055	0.101005	0.251033	0.409049	0.393152	0.49019	0.36004	0.878697	1.60454	1.35582	1.07888	0.846011	0.763631	1.39482	1.13094			0.874335	0.532636	0.134248	0.0569969	0.881479	0.516746	0.151942	0.0681719	1.39934	2.22701	2.201	2.043	1.96	1.90998	1.90499	2.36101	2.40001			2.144	2.09801
0.23321	0.47624	0.42418	0.35724	0.38015	0.37621	0.38618	0.2711			0.28315	0.19119	0.0240699	0.10401	0.269289	0.436289	0.476519	0.594659	0.382289	0.871553	1.59495	1.34731	1.08122	0.808329	0.753282	1.38737	1.11473			0.865952	0.530406	0.133131	0.0553391	0.87562	0.508989	0.142502	0.0641395	1.39286	2.23	2.20309	2.04301	1.95899	1.90102	1.899	2.36501	2.404			2.14502	2.10204
0.254765	0.501004	0.442812	0.381478	0.395956	0.397836	0.404812	0.28198			0.298836	0.210526	0.0310239	0.105072	0.298573	0.465741	0.52984	0.661888	0.411741	0.868613	1.59172	1.34623	1.08451	0.817774	0.755261	1.38171	1.10949			0.864885	0.530041	0.137193	0.0562825	0.870425	0.508084	0.174336	0.100154	1.38895	2.23	2.21217	2.04414	1.95817	1.9031	1.89898	2.36614	2.4041			2.14695	2.106
0.285996	0.541994	0.475995	0.400997	0.434995	0.431995	0.437995	0.321994			0.332995	0.231997	0.0319999	0.108	0.321997	0.495996	0.60499	0.738989	0.441996	0.858511	1.57786	1.33934	1.08138	0.804462	0.747531	1.37215	1.10945			0.854861	0.5313	0.13648	0.0580198	0.861231	0.513959	0.170501	0.114628	1.38004	2.23	2.219	2.05	1.965	1.907	1.898	2.372	2.408			2.145	2.106
0.314561	0.557561	0.501475	0.439256	0.453512	0.462402	0.47239	0.338573			0.35761	0.243378	0.0420975	0.111134	0.358524	0.532585	0.671036	0.792158	0.467524	0.851852	1.57423	1.336	1.05345	0.801697	0.742772	1.36333	1.10389			0.850224	0.528551	0.133165	0.0516191	0.852167	0.505555	0.157806	0.0915212	1.3738	2.22701	2.22116	2.05215	1.96309	1.9081	1.90204	2.37712	2.41315			2.14301	2.10896
0.360701	0.603508	0.540677	0.460773	0.495532	0.495701	0.505112	0.385894			0.407677	0.274749	0.0503384	0.122	0.401628	0.580556	0.753864	0.884695	0.510822	0.842273	1.56891	1.33015	1.06279	0.809683	0.737322	1.35449	1.0774			0.841619	0.532611	0.146746	0.0507463	0.842225	0.481042	0.106859	0.0599605	1.36902	2.22802	2.23417	2.06419	1.97034	1.91607	1.9051	2.38731	2.42512			2.14402	2.10617
0.389103	0.624097	0.568077	0.492087	0.517083	0.524077	0.550061	0.422071			0.435095	0.305103	0.0640524	0.122006	0.427109	0.603125	0.708022	0.832032	0.544071	0.842401	1.56978	1.32876	1.06734	0.815835	0.738623	1.34777	1.08407			0.842375	0.530658	0.15391	0.0510069	0.841636	0.48796	0.156081	0.0902265	1.3652	2.22901	2.24103	2.07202	1.98402	1.91901	1.90902	2.40003	2.43002			2.145	2.11301
0.440361	0.672301	0.606472	0.535181	0.558291	0.562371	0.580532	0.457532			0.482361	0.356422	0.0903213	0.125251	0.481361	0.665382	0.71908	0.848	0.579452	0.842782	1.5673	1.33038	1.0672	0.813493	0.739971	1.33904	1.08839			0.845076	0.534534	0.173504	0.0544389	0.839569	0.478224	0.151503	0.0736425	1.36981	2.23302	2.25707	2.08112	1.99501	1.92612	1.91713	2.4151	2.43911			2.14702	2.116
0.47688	0.703308	0.653523	0.554189	0.58807	0.599904	0.633809	0.51126	0.482784		0.518785	0.399617	0.123046	0.150547	0.517975	0.703381	0.727357	0.848285	0.624832	0.843192	1.57075	1.33475	1.06738	0.825824	0.747424	1.34262	1.06335	0.828485		0.843843	0.529956	0.17733	0.0588315	0.841648	0.497382	0.155589	0.0707217	1.37019	2.23562	2.26433	2.0931	1.99652	1.93821	1.93019	2.42517	2.45024	2.4605		2.14957	2.11605
0.512971	0.756957	0.674983	0.602961	0.631965	0.636971	0.666974	0.562959	0.555942		0.550974	0.465947	0.165966	0.172982	0.557968	0.718988	0.741988	0.859991	0.658973	0.850644	1.5784	1.33999	1.07769	0.834183	0.767264	1.34304	1.0857	0.855349		0.849695	0.52937	0.197434	0.0818617	0.850583	0.49747	0.149805	0.0621768	1.37536	2.26098	2.27799	2.097	2.01798	1.94699	1.93799	2.43199	2.45999	2.48098		2.17298	2.118
0.556682	0.777619	0.725316	0.64043	0.659632	0.669531	0.70867				0.598644	0.533872	0.232695	0.367733	0.596733	0.75519	0.747139	0.860164	0.701505	0.857647	1.5858	1.34837	1.08471	0.83961	0.770308	1.35587				0.858864	0.525831	0.195166	0.146916	0.855484	0.497137	0.147318	0.0624433	1.38942	2.2609	2.28511	2.10803	2.02321	1.95229	1.94914	2.45				2.17492	2.11606
0.610566	0.826566	0.750806	0.674545	0.709479	0.711828	0.761523				0.649566	0.603481	0.288655	0.42659	0.654566	0.770174	0.758	0.873	0.74161	0.861464	1.59496	1.35662	1.11172	0.85901	0.781196	1.36145				0.864061	0.524657	0.206768	0.16005	0.857533	0.496884	0.142505	0.0525184	1.39443	2.25311	2.29411	2.11011	2.04004	1.97507	1.96017	2.45013				2.16911	2.12111
0.636155	0.852162	0.787103	0.699117	0.731183	0.749152	0.785138				0.675152	0.670197	0.363179		0.680162	0.778066	0.758014	0.87299	0.769124	0.868849	1.60515	1.3688	1.10097	0.854169	0.785078	1.36588				0.872203	0.537916	0.216034		0.863974	0.49438	0.14319	0.0515502	1.39948	2.2581	2.29901	2.11501	2.04202	1.978	1.96801	2.45601				2.17408	2.12601
0.681347	0.899215	0.817335	0.733371	0.784287	0.793443	0.825395				0.719359	0.72773	0.415946	0.550557	0.727359	0.797144	0.762	0.87	0.805323	0.877257	1.61338	1.37327	1.10478	0.876988	0.796129	1.38109				0.878936	0.516325	0.196729	0.15027	0.873856	0.500017	0.143039	0.0516229	1.4084	2.28601	2.30101	2.11898	2.04808	1.97708	1.97106	2.46004				2.19805	2.12805
0.71105	0.917907	0.845955	0.764931	0.809193	0.830955	0.859098	0.75936	0.817432	0.843551	0.749883	0.78967	0.495957	0.516697	0.758217	0.809167	0.762072	0.87	0.832907	0.885441	1.62265	1.38035	1.12345	0.877888	0.802002	1.38528	1.11867	0.884872	0.803646	0.887041	0.509569	0.17594	0.0915848	0.881918	0.498122	0.139759	0.0518552	1.41937	2.28688	2.30193	2.1171	2.05502	1.9841	1.9761	2.46305	2.49431	2.50993	2.49014	2.20188	2.13212
0.754047	0.955055	0.885036	0.803039	0.85803	0.870044	0.904058	0.815047	0.876068	0.907091	0.786056	0.858082	0.576158	0.627178	0.808039	0.816024	0.765	0.869998	0.870055	0.893657	1.6308	1.38713	1.12986	0.886383	0.808625	1.39594	1.12121	0.885803	0.811677	0.896077	0.519751	0.173062	0.0880954	0.888778	0.49741	0.143007	0.0516585	1.42889	2.28201	2.29899	2.121	2.056	1.98801	1.98	2.465	2.50701	2.50702	2.496	2.19701	2.13702
0.785504	0.991345	0.90948	0.829492	0.878443	0.899406	0.94232	0.846628	0.921664	0.967615	0.823381	0.9128	0.68144	0.74555	0.834578	0.832148	0.765086	0.868975	0.906517	0.898401	1.63592	1.39027	1.13186	0.888382	0.811797	1.40613	1.12266	0.901233	0.829434	0.900505	0.514168	0.174456	0.0847386	0.89385	0.504	0.140652	0.0506627	1.43348	2.29005	2.29096	2.11998	2.05805	1.99202	1.98104	2.46302	2.51405	2.51704	2.49401	2.20209	2.14995
0.826925	1.01982	0.948689	0.869538	0.914667	0.932646	0.969227	0.897689	0.976033	1.0179	0.855033	0.978657	0.79984	0.872281	0.881818	0.84428	0.772366	0.867301	0.948603	0.896123	1.63708	1.38994	1.12772	0.885227	0.811405	1.40818	1.12356	0.903288	0.827571	0.898558	0.515132	0.156038	0.0585858	0.891466	0.506837	0.133405	0.0508148	1.43155	2.29406	2.28796	2.118	2.06198	1.994	1.98394	2.46481	2.518	2.51987	2.49504	2.20911	2.14606
0.869051	1.05706	0.980072	0.89407	0.945047	0.962057	1.02504	0.929083	1.02306	1.05908	0.902041	1.05408	0.929203	0.976283	0.91906	0.857017	0.789053	0.881034	0.976081	0.898533	1.64098	1.38896	1.12283	0.881927	0.803906	1.40385	1.12907	0.9141	0.837601	0.901193	0.528415	0.13554	0.0425047	0.893554	0.490768	0.123552	0.0478003	1.43348	2.29701	2.28599	2.11799	2.06101	1.994	1.98101	2.456	2.51801	2.51401	2.497	2.21401	2.14902
0.896532	1.09051	1.01843	0.931482	0.970421	0.992321	1.04646	0.973512	1.05354	1.10446	0.924562	1.09554	1.0384	1.12779	0.951482	0.866712		0.89898	1.01947	0.894897	1.63635	1.38195	1.12199	0.880047	0.80168	1.40437	1.12872	0.908985	0.83823	0.897458	0.531329	0.16186	0.05574	0.890138	0.474888		0.0214262	1.42967	2.30199	2.28194	2.11502	2.06598	1.99299	1.985	2.45601	2.52393	2.51798	2.49499	2.21699	2.15696
0.949842	1.14189	1.06179	0.979674	1.01255	1.02467	1.09282	1.02453	1.10743	1.15075	0.980818	1.14953	1.17948	1.30655	0.999963	0.937241		0.899286	1.06677	0.88761	1.62666	1.37141	1.10711	0.870601	0.790657	1.39918	1.13079	0.913141	0.83705	0.888296	0.565678	0.146514	0.0699954	0.884942	0.556541		0.0206656	1.41904	2.30098	2.27588	2.1169	2.06395	1.99207	1.98502	2.45698	2.51712	2.51602	2.494	2.2159	2.15307
0.983994	1.17799	1.09399	1.007	1.035	1.052	1.12599	1.046	1.125	1.18099	1.01399	1.171	1.27998	1.40998	1.03899	0.946998		0.991984	1.09799	0.883131	1.61943	1.36476	1.09312	0.861322	0.782431	1.39181	1.1237	0.903462	0.830161	0.882861	0.562341	0.162907	0.088057	0.881361	0.55659		0.125102	1.41466	2.3	2.271	2.113	2.062	1.995	1.986	2.456	2.522	2.517	2.494	2.212	2.156
1.03852	1.22455	1.14255	1.05548	1.0803	1.0814	1.17948	1.10151	1.18542	1.22541	1.06753	1.22363	1.36473	1.50872	1.08948	0.983739			1.14551	0.867852	1.6073	1.35175	1.08379	0.838609	0.764736	1.38083	1.11249	0.89221	0.815059	0.873016	0.567724	0.183049	0.124529	0.861037	0.559755			1.39917	2.293	2.26295	2.10795	2.06988	1.99799	1.99001	2.44501	2.51796	2.51795	2.49004	2.21191	2.16406
1.08121	1.26897	1.18706	1.0951	1.10488	1.1137	1.21914	1.14308	1.2197	1.25872	1.11119	1.27544	1.42383	1.56676	1.1293	0.965357			1.1873	0.858378	1.59608	1.33909	1.06432	0.827987	0.753065	1.37011	1.09671	0.8759	0.799445	0.859871	0.556944	0.192773	0.134262	0.855076	0.483937			1.39292	2.29291	2.25884	2.10389	2.05998	1.99702	1.991	2.44587	2.51487	2.51391	2.493	2.205	2.16907
1.13412	1.31113	1.23312	1.14311	1.14311	1.1441	1.26913	1.19008	1.25011	1.29006	1.16311	1.33817	1.46009	1.6001	1.18614	1.06815			1.24412	0.853036	1.59173	1.33027	1.05522	0.819972	0.74324	1.36773	1.08381	0.858028	0.78222	0.856834	0.558561	0.168848	0.110743	0.847919	0.562138			1.38161	2.289	2.25198	2.09898	2.05901	1.99799	1.991	2.43998	2.50898	2.51001	2.493	2.205	2.17204
1.18061	1.36249	1.27951	1.1866	1.18452	1.18344	1.31946	1.22258	1.29321	1.31428	1.20563		1.49613	1.64016	1.23953	1.12517			1.29051	0.847629	1.58375	1.32153	1.04694	0.809038	0.731903	1.35659	1.07505	0.853126	0.778398	0.850741		0.133224	0.0811147	0.843525	0.553267			1.37511	2.28794	2.24491	2.09094	2.06191	1.99497	1.99196	2.43388	2.50194	2.514	2.49201	2.2049
1.24202	1.41174	1.33096	1.24707	1.23678	1.22791	1.36581	1.28087	1.31465	1.34235	1.26904		1.5088	1.65593	1.29311	1.14396			1.34187	0.843637	1.58955	1.31966	1.0417	0.80897	0.731383	1.35918	1.06661	0.836977	0.768246	0.844032		0.113347	0.0615623	0.842117	0.504483			1.37826	2.28189	2.23591	2.08491	2.05302	1.99207	1.988	2.42196	2.49587	2.51391	2.49313	2.19489
1.28811	1.44512	1.37412	1.29512	1.27214	1.26912	1.4021	1.32007	1.34409	1.35808	1.31611		1.50005	1.653	1.3431	1.23225			1.3811	0.849794	1.5966	1.32588	1.04563	0.813463	0.73737	1.36228	1.08281	0.847189	0.771235	0.853135		0.0988972	0.0585118	0.845161	0.520382			1.38418	2.27698	2.23199	2.08099	2.05399	1.99497	1.98799	2.42	2.48999	2.51	2.49899	2.18999
1.33859	1.49752	1.42659	1.34667	1.33573	1.32072	1.44854	1.35156	1.38238	1.39235	1.36663	1.52517	1.52004	1.65501	1.38659	1.34075			1.42464	0.855897	1.60674	1.33878	1.05041	0.814688	0.742028	1.36973	1.081	0.851218	0.777737	0.859954	0.499233	0.123955	0.0548784	0.850256	0.534083			1.3905	2.2681	2.229	2.07798	2.04795	1.98399	1.98194	2.41894	2.48699	2.50796	2.49401	2.18405	2.16699
1.38712	1.53996	1.47524	1.40124	1.39558	1.37963	1.49253	1.39674	1.414	1.42084	1.4182	1.5395	1.5231	1.6559	1.43498	1.40291			1.47674	0.865412	1.61341	1.34394	1.0628	0.815608	0.750088	1.37539	1.09082	0.855278	0.78258	0.863629	0.501167	0.123534	0.0523239	0.865224	0.514652			1.40095	2.27588	2.22912	2.07595	2.04393	1.98271	1.97688	2.41407	2.48593	2.505	2.49498	2.18786	2.166
1.43309	1.5791	1.52608	1.45212	1.46015	1.44617	1.51412	1.42711	1.45508	1.4551	1.46709	1.56003	1.52701	1.652	1.4751	1.48111			1.50713	0.870816	1.62486	1.35129	1.08193	0.828598	0.757788	1.38152	1.09428	0.864198	0.794856	0.86971	0.504699	0.123691	0.0512575	0.869883	0.49682			1.4092	2.271	2.23401	2.074	2.04096	1.97098	1.97198	2.417	2.48299	2.50498	2.49398	2.182	2.166
1.47247	1.62237	1.56151	1.50256	1.52471	1.52073	1.56433	1.47417	1.48839	1.49838	1.50651	1.57319	1.53003	1.652	1.51846	1.52861			1.5613	0.877784	1.63527	1.35999	1.0815	0.832012	0.769935	1.39275	1.11169	0.880454	0.814679	0.873999	0.50017	0.124084	0.0502079	0.879634	0.509581			1.42209	2.27291	2.23706	2.07604	2.02488	1.96391	1.9619	2.41796	2.47698	2.49702	2.48698	2.18393	2.16515
1.51969	1.65985	1.61285	1.55897	1.59671	1.59504	1.59793	1.49221	1.52788	1.53697	1.55776	1.59214	1.53295	1.652	1.56469	1.59033			1.592	0.883274	1.64932	1.37131	1.09963	0.841653	0.777759	1.39469	1.11238	0.879743	0.817687	0.880946	0.502975	0.124568	0.0499798	0.88319	0.512687			1.43059	2.26386	2.24312	2.08007	2.01293	1.95495	1.95183	2.41402	2.47493	2.49893	2.48491	2.17683	2.17988
1.548	1.69499	1.64799	1.59899	1.66699	1.67899	1.63599	1.54199	1.56399	1.57699	1.58899	1.598	1.531	1.652	1.593	1.64499	1.42099	1.46898	1.63299	0.889609	1.65626	1.38233	1.10914	0.863566	0.794167	1.40065	1.10717	0.87698	0.822929	0.886969	0.496211	0.12611	0.0491501	0.889759	0.51379	0.133571	0.0571528	1.44143	2.258	2.248	2.083	2.01	1.953	1.945	2.415	2.472	2.496	2.481	2.17	2.175
1.59142	1.7433	1.69949	1.66064	1.74089	1.75993	1.67842	1.57258	1.61153	1.62346	1.62947	1.61222	1.53805	1.64896	1.63342	1.72173	1.52843	1.5873	1.67741	0.895282	1.6634	1.38865	1.12994	0.881082	0.809343	1.40581	1.11492	0.886435	0.832456	0.893145	0.496763	0.129397	0.0500392	0.894589	0.5406	0.140909	0.0632109	1.44446	2.26199	2.25406	2.08005	2.00388	1.95002	1.94599	2.41499	2.46498	2.48782	2.47298	2.17501	2.16589
1.62679	1.76931	1.74005	1.71396	1.81465	1.83765	1.71405	1.62081	1.6556		1.66874	1.63017	1.54207	1.646	1.66876	1.78217	1.64782	1.69661	1.71212	0.897039	1.66322	1.38966	1.14444	0.896096	0.82207	1.40313	1.10742	0.877099		0.895082	0.513306	0.134086	0.0499693	0.896126	0.53953	0.142516	0.0493898	1.44677	2.26107	2.25917	2.08407	1.99421	1.95188	1.94495	2.414	2.4629	2.47305		2.17593	2.15695
1.6591	1.82308	1.7831	1.75312	1.88211	1.90513	1.75709	1.6541	1.6801		1.6991	1.63704	1.54501	1.646	1.7001	1.8301	1.76324	1.84429	1.75808	0.894921	1.66326	1.38876	1.14852	0.903307	0.832296	1.39958	1.1084	0.877444		0.892711	0.513993	0.134745	0.0499404	0.894312	0.528075	0.146025	0.0469477	1.4449	2.26399	2.26601	2.087	2.00299	1.947	1.943	2.41401	2.45899	2.47499		2.17299	2.155
1.71232	1.86344	1.83343	1.81445	1.94157	1.97261	1.80337	1.70638	1.73142	1.75338	1.75332	1.65812	1.548	1.64603	1.75228	1.88545	1.88917	1.99538	1.79947	0.885017	1.65786	1.38492	1.15627	0.907085	0.83565	1.39537	1.10066	0.868969	0.826556	0.882842	0.520999	0.137517	0.0501474	0.884584	0.530436	0.14831	0.0563066	1.44023	2.257	2.27003	2.08803	1.99699	1.94502	1.94197	2.41705	2.45598	2.46896	2.45798	2.17	2.15495
1.74501	1.90813	1.87721	1.86028	1.99928	2.03554	1.84135	1.7454	1.77394	1.79189	1.78596	1.67082	1.54807	1.649	1.78116	1.93106	2.00834	2.13558	1.84711	0.877452	1.65027	1.37745	1.14915	0.916651	0.840648	1.38585	1.09707	0.865615	0.824998	0.875869	0.526029	0.142287	0.0508948	0.876679	0.491334	0.139724	0.0675434	1.43204	2.25707	2.27314	2.09102	1.996	1.947	1.939	2.42198	2.45405	2.46478	2.45586	2.1701	2.1499
1.78599	1.95399	1.92599	1.91199	2.05099	2.09799	1.89599	1.80199	1.81199	1.82799	1.82499	1.70399	1.551	1.649	1.82799	1.97399	2.10298	2.23998	1.89199	0.865393	1.63981	1.36703	1.14268	0.919509	0.84097	1.37242	1.08849	0.855302	0.858083	0.866522	0.532878	0.14338	0.05109	0.862083	0.462376	0.156866	0.0915447	1.42035	2.26	2.279	2.092	1.996	1.947	1.939	2.421	2.456	2.456	2.45	2.174	2.146
1.83056	1.99368	1.96752	1.94866	2.10145	2.15156	1.94361	1.84464	1.86655	1.88465	1.87153	1.73849	1.55907	1.649	1.87061	2.02668	2.17514	2.30617	1.93266	0.85469	1.63058	1.35614	1.13791	0.917923	0.838675	1.36584	1.07827	0.845915	0.819736	0.855163	0.534361	0.144007	0.0512821	0.852473	0.463336	0.158944	0.119973	1.41129	2.26402	2.28007	2.1	1.99805	1.94906	1.942	2.42305	2.45596	2.45911	2.449	2.17305	2.14207
1.87714	2.04896	2.01011	2.00281	2.139	2.19787	1.99409	1.89718	1.91242	1.93787	1.91514	1.77885	1.56531	1.64907	1.92114	2.08211	2.26632	2.39917	1.98703	0.847382	1.62467	1.35022	1.12215	0.913128	0.832376	1.35369	1.06462	0.832501	0.807906	0.848101	0.522786	0.141376	0.0514738	0.845372	0.477557	0.107554	0.0686005	1.40406	2.26593	2.28615	2.10009	2.00211	1.95404	1.94209	2.42702	2.45307	2.46785	2.44911	2.17691	2.14802
1.92812	2.0921	2.06009	2.03909	2.18406	2.23706	2.04309	1.95011			1.96612	1.81714	1.57907	1.65201	1.97211	2.13211	2.23602	2.36202	2.0331	0.843468	1.61986	1.34501	1.11916	0.904051	0.820994	1.34736	1.05952			0.844568	0.50601	0.143455	0.0525424	0.840977	0.478798	0.135508	0.062793	1.40081	2.263	2.29301	2.10401	2.00703	1.956	1.946	2.42802	2.45601			2.173	2.149
1.98752	2.14448	2.10451	2.08537	2.21626	2.2652	2.09149	2.00451	2.04625	2.03544	2.02551	1.88775	1.61259	1.65643	2.02848	2.18941	2.24414	2.37003	2.08448	0.847508	1.62413	1.34707	1.10938	0.894532	0.812682	1.35053	1.06145	0.83108	0.802176	0.848876	0.50119	0.151091	0.0538063	0.844576	0.493123	0.134365	0.0592292	1.40374	2.26107	2.30006	2.11005	2.02005	1.95605	1.94707	2.43708	2.46204	2.45913	2.45906	2.17204	2.14693
2.04009	2.19325	2.15618	2.12283	2.24233	2.28531	2.14111	2.05627	2.07244	2.08032	2.07711	1.96394	1.67265	1.70311	2.07725	2.23059	2.25817	2.37309	2.13311	0.855396	1.63319	1.35482	1.10873	0.884512	0.801757	1.35697	1.06036	0.827567	0.837888	0.857439	0.501076	0.168305	0.0631598	0.851323	0.509457	0.136898	0.0550871	1.41398	2.26807	2.30607	2.11509	2.02521	1.96124	1.95417	2.44514	2.46609	2.47209	2.46524	2.17612	2.13986
2.08497	2.24497	2.20497	2.15698	2.25599	2.29799	2.18697	2.10897	2.13197	2.13497	2.12297	2.04395	1.74096	1.8729	2.12897	2.25499	2.265	2.377	2.17897	0.860207	1.64043	1.3607	1.109	0.873846	0.793775	1.36586	1.07865	0.846049	0.808037	0.859459	0.498002	0.175946	0.135899	0.858876	0.512628	0.138469	0.051662	1.41911	2.271	2.309	2.119	2.03399	1.97099	1.961	2.451	2.47	2.476	2.47499	2.181	2.134
2.14152	2.2945	2.2445	2.20431	2.28912	2.31111	2.23761	2.1477	2.18665	2.19374	2.17947	2.13997	1.82108	1.95606	2.18254	2.28328	2.27505	2.38004	2.2315	0.87135	1.64979	1.36667	1.11193	0.858043	0.79391	1.37697	1.07818	0.841222	0.798451	0.873468	0.501785	0.191075	0.151253	0.86669	0.506088	0.136576	0.0496255	1.43024	2.27004	2.307	2.117	2.04002	1.9771	1.96708	2.45196	2.47806	2.47908	2.47996	2.18001	2.13398
2.18524	2.33722	2.28693	2.23095	2.29948	2.32041	2.28919	2.2061	2.24131	2.25643	2.21924	2.22191	1.91215	2.04207	2.22831	2.30633	2.27907	2.383	2.27419	0.877326	1.6579	1.37623	1.11316	0.858247	0.791363	1.38512	1.09195	0.86064	0.795397	0.879234	0.50072	0.180777	0.140472	0.87259	0.495016	0.131207	0.0475842	1.43737	2.27317	2.30686	2.11702	2.0421	1.98517	1.97421	2.44902	2.48307	2.48614	2.47695	2.18119	2.13195
2.2361	2.38708	2.32507	2.27005	2.31905	2.33702	2.3381	2.25112	2.29513	2.31513	2.2701	2.30016	2.0002	2.0043	2.2821	2.32004	2.28201	2.38297	2.32308	0.884534	1.66598	1.38616	1.11629	0.856507	0.7874	1.39489	1.10371	0.873365	0.800598	0.887186	0.507642	0.178548	0.0922504	0.878742	0.48789	0.127825	0.0465202	1.44559	2.28003	2.301	2.11799	2.04601	1.99201	1.98301	2.45	2.48601	2.49202	2.47501	2.18903	2.13
2.2835	2.42255	2.35557	2.29337	2.34121	2.34827	2.3836	2.30658	2.35462	2.37372	2.31349	2.37095	2.0925	2.13866	2.32956	2.33728	2.28501	2.371	2.35859	0.89551	1.67432	1.39239	1.12024	0.864138	0.791744	1.40217	1.11814	0.889105	0.81327	0.898727	0.504433	0.155088	0.0654317	0.888621	0.478822	0.125591	0.0421237	1.45324	2.29303	2.29993	2.11498	2.05205	1.99501	1.98603	2.44897	2.49205	2.501	2.48009	2.203	2.12803
2.327	2.46989	2.40478	2.32578	2.35969	2.37154	2.43589	2.35704	2.40832	2.43628	2.35595	2.45356	2.22282	2.28266	2.37808	2.36141	2.28611	2.37113	2.40984	0.900688	1.68094	1.39712	1.12038	0.865807	0.79391	1.40808	1.13605	0.907531	0.824519	0.901935	0.519143	0.135971	0.0611333	0.895588	0.47839	0.127348	0.0424526	1.45989	2.29606	2.29394	2.11304	2.05604	1.996	1.98904	2.44604	2.49613	2.50119	2.48815	2.20306	2.13117
2.37199	2.51	2.44	2.361	2.391	2.396	2.476	2.40399	2.46799	2.49399	2.399	2.52399	2.34999	2.40299	2.42699	2.38	2.291	2.377	2.448	0.90377	1.68158	1.39661	1.12082	0.870619	0.799789	1.41097	1.13811	0.912539	0.833059	0.90352	0.51747	0.126981	0.052701	0.900019	0.489689	0.12498	0.0430199	1.4628	2.299	2.291	2.115	2.058	1.996	1.991	2.448	2.502	2.51	2.495	2.206	2.139
2.42238	2.5615	2.48947	2.40049	2.41539	2.42033	2.53154	2.45362	2.52775	2.56073	2.44833	2.59873	2.46881	2.52422	2.46945	2.39073		2.47798	2.49951	0.904258	1.68134	1.3952	1.11952	0.873733	0.797664	1.40923	1.13594	0.913004	0.836573	0.901696	0.517845	0.107448	0.0338284	0.902457	0.465431		0.0515536	1.46032	2.28899	2.28396	2.11098	2.05901	1.995	1.98994	2.44395	2.50805	2.51905	2.50101	2.19695	2.13901
2.4544	2.60331	2.52828	2.44102	2.44789	2.44775	2.57626	2.50528	2.58921	2.6214	2.4764	2.65921	2.61792	2.70665	2.50743	2.4501			2.54226	0.898949	1.67606	1.38815	1.11739	0.873699	0.796982	1.4049	1.131	0.911575	0.83511	0.89791	0.511319	0.103524	0.0386413	0.895411	0.557603			1.45539	2.28788	2.28083	2.109	2.05993	1.99488	1.9849	2.43993	2.512	2.52302	2.50212	2.19288	2.14029
2.46908	2.58408	2.52308	2.43758	2.45055	2.44955	2.55809	2.50509	2.5891	2.63009	2.49008	2.67408	2.69269	2.80674	2.52058	2.38903	2.31605	2.47305	2.52759	0.898242	1.6477	1.37488	1.10791	0.865792	0.795429	1.39532	1.12622	0.900452	0.826338	0.895814	0.497824	0.126632	0.050809	0.897885	0.477757	0.120034	0.110809	1.43223	2.2615	2.23149	2.08199	2.035	1.973	1.9645	2.40899	2.4875	2.504	2.48501	2.1745	2.13601
2.5127	2.63072	2.57072	2.48621	2.47895	2.47845	2.60811	2.55814	2.64562	2.68321	2.53514	2.72308	2.80371	2.94518	2.56422	2.40857	2.34213	2.50006	2.57913	0.887718	1.63923	1.36499	1.09794	0.858388	0.78047	1.38663	1.12428	0.901496	0.825051	0.88663	0.482338	0.136076	0.0728144	0.886019	0.469895	0.116971	0.115184	1.42479	2.26142	2.22657	2.07704	2.03301	1.97397	1.96203	2.4056	2.48552	2.50648	2.49189	2.17394	2.14396
2.55597	2.67787	2.61445	2.52896	2.52189	2.51583	2.649	2.59749	2.69094	2.73877	2.57696	2.75258	2.91124	3.04453	2.60794	2.50108	2.35526	2.40702	2.61996	0.880162	1.6291	1.35728	1.07984	0.834164	0.765378	1.38084	1.11132	0.890516	0.81509	0.879741	0.512713	0.156368	0.102334	0.878303	0.560489	0.135046	0.0352001	1.41483	2.2585	2.22397	2.0765	2.02952	1.97051	1.96195	2.41092	2.48547	2.50742	2.49551	2.17096	2.15102
2.60755	2.72605	2.66855	2.57955	2.56705	2.55605	2.70455	2.65005	2.74205	2.78054	2.62755	2.767	2.95053	3.095	2.65555	2.543	2.36605	2.40801	2.67505	0.871747	1.6201	1.34217	1.07748	0.8264	0.758281	1.37107	1.09868	0.877207	0.802782	0.870253	0.50133	0.164459	0.10754	0.871051	0.56621	0.141436	0.0356431	1.40659	2.26101	2.222	2.07649	2.0355	1.96999	1.959	2.4055	2.48049	2.505	2.4995	2.17201	2.135
2.6623	2.78367	2.7203	2.63335	2.62084	2.60738	2.75684	2.70573	2.79809	2.83411	2.6828	2.82387	2.97837	3.11461	2.71672	2.60085	2.39351	2.41221	2.72783	0.870373	1.61341	1.33614	1.06655	0.815099	0.746915	1.36227	1.09007	0.859117	0.790006	0.870176	0.49478	0.160992	0.100245	0.868406	0.571662	0.166198	0.0537114	1.40024	2.26404	2.21753	2.07154	2.03352	1.96455	1.95454	2.40397	2.47454	2.50204	2.49752	2.17501	2.15167
2.71593	2.82483	2.7734	2.68945	2.67801	2.66306	2.80689	2.75389	2.83381	2.86925	2.73742	2.89233	3.01841	3.15559	2.76546	2.63962	2.435	2.43325	2.77932	0.867749	1.60657	1.32872	1.05852	0.815637	0.745316	1.36024	1.08525	0.850619	0.779362	0.865672	0.498175	0.137711	0.0695652	0.867681	0.536265	0.185944	0.0794135	1.39414	2.26038	2.21298	2.06997	2.03244	1.96491	1.95196	2.40047	2.47491	2.50145	2.4969	2.16939	2.14705
2.77407	2.87506	2.82207	2.75307	2.74159	2.72959	2.86306	2.80607	2.86856	2.90504	2.79557	2.98355	3.03352	3.15	2.82707	2.71702	2.47612	2.60812	2.82556	0.869455	1.60466	1.32767	1.06678	0.811796	0.74348	1.36459	1.08385	0.855521	0.777161	0.86631	0.509669	0.135852	0.0700089	0.87042	0.540887	0.188159	0.151871	1.39775	2.25199	2.21049	2.0645	2.02549	1.9595	1.948	2.39549	2.4635	2.49499	2.48849	2.161	2.1575
2.83013	2.92613	2.87958	2.80924	2.80924	2.80218	2.91516	2.86061	2.92399	2.93978	2.84916	3.02462	3.04835	3.15392	2.88316	2.79338	2.53144		2.87863	0.869823	1.60941	1.33442	1.0613	0.808809	0.741994	1.36734	1.07009	0.840511	0.776674	0.867248	0.514251	0.137168	0.0649277	0.870179	0.529031	0.18317		1.40044	2.24763	2.20404	2.05958	2.02098	1.95309	1.94651	2.38907	2.46642	2.489	2.47757	2.1596	2.15657
2.87342	2.95848	2.92428	2.86048	2.88059	2.87424	2.95039	2.89042	2.9485	2.96788	2.89339	3.04212	3.05402	3.15499	2.9254	2.86331	2.57669		2.91945	0.866125	1.62002	1.33973	1.05721	0.810509	0.744138	1.37211	1.07639	0.84423	0.784045	0.865038	0.509033	0.13399	0.0611866	0.865126	0.510316	0.154015		1.40787	2.26026	2.20242	2.06203	2.02042	1.95451	1.9495	2.38842	2.46351	2.48495	2.46994	2.16976	2.16025
2.893	2.963	2.97548	2.92598	2.96297	2.96497	3.00598	2.94448	3.00098	3.00998	2.95148	3.06599	3.062	3.162	2.98248	2.95301	2.64594		2.918	0.888631	1.6119	1.34237	1.07173	0.822996	0.754976	1.37518	1.08977	0.857191	0.799576	0.863719	0.503846	0.135177	0.0545502	0.864213	0.506278	0.10912		1.40392	2.224	2.16	2.0645	2.0145	1.9515	1.9475	2.384	2.458	2.475	2.4615	2.17299	2.17449
2.91359	2.98947	2.95045	2.92198	2.97667	2.97667	2.95671	2.8988	2.9638	2.98753	2.94251	3.04988	3.06206	3.15808	2.95659	3.003			2.94251	0.898649	1.62312	1.35206	1.09983	0.81696	0.758506	1.38053	1.1077	0.872496	0.791838	0.895141	0.505511	0.131412	0.0563343	0.900053	0.494516			1.41203	2.23478	2.1649	2.03598	1.9932	1.9359	1.9359	2.35794	2.428	2.456	2.44208	2.15174	2.15688
2.97539	3.04347	3.01635	2.98142	3.05325	3.07206	3.01542	2.95346	3.02836	3.03751	3.00538	3.08366	3.06497	3.158	3.0174	3.08618			3.00142	0.903177	1.63372	1.36305	1.11139	0.851695	0.776087	1.39118	1.11904	0.880946	0.805038	0.899934	0.500985	0.130143	0.0556175	0.90423	0.496627			1.42415	2.23302	2.17193	2.03501	1.99102	1.94293	1.93699	2.35602	2.42503	2.45006	2.43606	2.15299	2.1669
3.02401	3.09201	3.07001	3.04201	3.12701	3.15201	3.068	2.98101	3.067	3.098	3.05401	3.097	3.066	3.158	3.065	3.14501	2.96502	2.99702	3.04601	0.905841	1.64495	1.37011	1.11047	0.870472	0.799082	1.39559	1.12095	0.891901	0.821133	0.905341	0.507899	0.12948	0.0540903	0.904081	0.507493	0.156509	0.0670491	1.42908	2.218	2.182	2.036	1.982	1.954	1.946	2.354	2.423	2.451	2.427	2.138	2.152
3.05733	3.13121	3.11215	3.09199	3.20149	3.21669	3.09544	3.02609	3.09346	3.12838	3.08831	3.1019	3.066	3.15604	3.09538	3.21851	3.0738	3.13128	3.09599	0.909849	1.64793	1.37701	1.12772	0.88428	0.80946	1.39926	1.12915	0.895311	0.84235	0.908918	0.50245	0.130686	0.0558445	0.908373	0.524358	0.15059	0.0608456	1.43173	2.21702	2.18592	2.03894	1.97906	1.96086	1.97638	2.35498	2.42202	2.4461	2.43484	2.13702	2.1471
3.10156	3.17358	3.15359	3.14052	3.27033	3.30909	3.14451	3.06957	3.14945	3.18841	3.13157	3.1119	3.06699	3.16095	3.14154	3.28832	3.18986	3.26469	3.12175	0.916851	1.65249	1.38548	1.14599	0.901035	0.826977	1.3988	1.12778	0.897231	0.823364	0.915208	0.503003	0.132334	0.0583453	0.915995	0.511542	0.154777	0.0572448	1.43772	2.22393	2.19194	2.04593	1.97702	1.96694	1.95819	2.35698	2.41507	2.43808	2.42906	2.14096	2.14403
3.14112	3.21512	3.2041	3.19114	3.35518	3.38718	3.17812	3.10513	3.17612	3.21215	3.17313	3.14102	3.07001	3.161	3.17612	3.34312	3.31329	3.39539	3.17311	0.913415	1.64932	1.38494	1.15466	0.907362	0.841895	1.39716	1.12566	0.894189	0.840322	0.911324	0.525294	0.136684	0.0583077	0.913016	0.537807	0.145318	0.0599311	1.43757	2.22502	2.20002	2.048	1.97899	1.958	1.96101	2.36101	2.415	2.44299	2.43499	2.14701	2.13801
3.19395	3.26599	3.2491	3.25081	3.43246	3.4674	3.22997	3.16187	3.22895	3.27671	3.22987	3.14982	3.07392	3.16002	3.22993	3.39399	3.44047	3.56757	3.22105	0.906753	1.64194	1.38071	1.15469	0.917077	0.852744	1.38703	1.10811	0.876384	0.810611	0.90428	0.514103	0.138651	0.0572903	0.906833	0.501346	0.140104	0.0516646	1.43473	2.23382	2.20784	2.04996	1.97312	1.95604	1.9659	2.36492	2.41304	2.43712	2.43206	2.15288	2.14094
3.23065	3.31354	3.30149	3.30448	3.48945	3.53435	3.27358	3.20459	3.25871	3.30671	3.26962	3.17475	3.07796	3.16297	3.26467	3.43461	3.59449	3.70467	3.26953	0.896798	1.63275	1.37354	1.14697	0.923112	0.858515	1.37507	1.10965	0.876882	0.810475	0.895219	0.516048	0.14166	0.0571017	0.896155	0.487857	0.126455	0.0723824	1.42386	2.23697	2.21295	2.05099	1.97696	1.9659	1.96501	2.36896	2.413	2.43799	2.43695	2.15399	2.14298
3.28701	3.36501	3.35301	3.35801	3.567	3.60201	3.32501	3.25701	3.32501		3.32301	3.20001	3.082	3.163	3.31901	3.48801	3.68701	3.819	3.32001	0.881148	1.62279	1.36412	1.13968	0.920414	0.86074	1.36351	1.08126	0.853609		0.879898	0.512369	0.14346	0.05701	0.880459	0.47889	0.143031	0.0813338	1.41301	2.239	2.221	2.055	1.977	1.955	1.968	2.373	2.411	2.448		2.158	2.142
3.32809	3.4149	3.40094	3.40496	3.57287	3.65287	3.37881	3.31277	3.37685		3.36507	3.25674	3.09178	3.163	3.364	3.55061	3.72907	3.84444	3.37381	0.872756	1.61914	1.3544	1.1286	0.943655	0.86209	1.35346	1.07881	0.849276		0.869872	0.505003	0.142443	0.0571078	0.873895	0.481267	0.150191	0.101269	1.40594	2.23998	2.22589	2.05696	1.98581	1.96381	1.96506	2.38181	2.41394	2.43919		2.16191	2.14102
3.3894	3.46155	3.45349	3.4664	3.62746	3.69856	3.42852	3.36054	3.41067		3.42541	3.29364	3.10289	3.16993	3.42144	3.60943	3.73792	3.88262	3.42253	0.866085	1.61113	1.34796	1.12403	0.939586	0.855516	1.35221	1.07077	0.840378		0.863095	0.503018	0.143707	0.0561694	0.867384	0.486637	0.145221	0.084284	1.39745	2.24396	2.22798	2.06492	1.99095	1.96994	1.965	2.38002	2.41895	2.44494		2.16299	2.14298
3.44501	3.51701	3.50301	3.51401	3.67601	3.73801	3.47801	3.41901	3.47101		3.48101	3.35401	3.133	3.179	3.47601	3.66201	3.769	3.905	3.47801	0.862001	1.60595	1.34342	1.1187	0.936235	0.845818	1.35132	1.07754	0.847206		0.859161	0.502937	0.160679	0.0553207	0.863201	0.499401	0.144001	0.0693793	1.39361	2.241	2.238	2.066	1.996	1.969	1.966	2.392	2.425	2.447		2.159	2.145
3.49992	3.56995	3.55693	3.56499	3.74072	3.77821	3.52801	3.46313	3.52984		3.53493	3.41284	3.16732	3.2094	3.53386	3.71201	3.78077	3.9099	3.52997	0.86856	1.61346	1.3509	1.12268	0.897093	0.829208	1.35187	1.06587	0.818046		0.866475	0.482161	0.156375	0.0610763	0.868839	0.51005	0.148128	0.0641827	1.3971	2.24002	2.24192	2.07581	2.00385	1.96802	1.96306	2.3969	2.43481	2.45877		2.159	2.14598
3.55644	3.62446	3.61047	3.6155	3.75982	3.79979	3.58543	3.52538	3.57456		3.5954	3.50903	3.25016	3.38225	3.58846	3.74468	3.79189	3.91396	3.58446	0.876897	1.6188	1.35794	1.11712	0.889579	0.818545	1.35797	1.07422	0.844317		0.876628	0.490729	0.174812	0.130367	0.875147	0.52598	0.154734	0.0638226	1.40698	2.24297	2.24794	2.076	2.00895	1.96899	1.963	2.40294	2.43302	2.46296		2.15999	2.14303
3.61601	3.67601	3.66101	3.65201	3.782	3.814	3.63801	3.58101	3.63101	3.64601	3.65201	3.60102	3.31702	3.45302	3.64701	3.782	3.809	3.921	3.63401	0.882922	1.62675	1.36509	1.11301	0.880328	0.811258	1.36738	1.08374	0.854932	0.779443	0.883362	0.48876	0.189202	0.146191	0.880292	0.530049	0.15207	0.0555898	1.41873	2.241	2.253	2.081	2.011	1.973	1.966	2.401	2.44	2.476	2.468	2.16	2.142
3.65611	3.72198	3.70111	3.68037	3.80059	3.82672	3.69376	3.63383	3.6848	3.69883	3.68917	3.68709	3.3933		3.69004	3.79863	3.809	3.921	3.68585	0.889993	1.63671	1.37064	1.11833	0.874275	0.801937	1.37961	1.09047	0.860819	0.78977	0.890423	0.490218	0.195158		0.887187	0.525384	0.151943	0.0548074	1.42245	2.24883	2.24811	2.07807	2.01589	1.97691	1.97187	2.40296	2.44391	2.47307	2.47191	2.1688	2.14493
3.70353	3.76755	3.74358	3.72159	3.81585	3.83393	3.7445	3.69341	3.74837	3.76039	3.73653	3.75731	3.46727	3.48149	3.73951	3.8188	3.81494	3.921	3.72858	0.902278	1.64786	1.38133	1.12591	0.868091	0.802898	1.38091	1.10425	0.876464	0.793128	0.902737	0.490577	0.191845	0.106626	0.898903	0.510697	0.14499	0.0523446	1.43391	2.25395	2.248	2.07899	2.01303	1.97898	1.97299	2.40795	2.44202	2.48389	2.47695	2.17395	2.14302
3.75	3.813	3.782	3.75	3.833	3.849	3.797	3.744	3.804	3.822	3.779	3.83701	3.58901	3.61201	3.789	3.834	3.818	3.921	3.776	0.90691	1.65256	1.38505	1.12499	0.86674	0.80527	1.39027	1.10883	0.878411	0.808661	0.90808	0.503511	0.163819	0.0777994	0.902801	0.50372	0.14301	0.0504099	1.43977	2.257	2.247	2.077	2.014	1.98	1.975	2.406	2.447	2.491	2.482	2.175	2.149
3.79127	3.86312	3.82622	3.78145	3.84872	3.86571	3.85007	3.7951	3.85608	3.88195	3.81733	3.91856	3.70594	3.76334	3.83715	3.85169	3.82193	3.92395	3.82612	0.913907	1.65849	1.39114	1.12136	0.868018	0.80753	1.39851	1.12053	0.887785	0.816905	0.914222	0.517003	0.150583	0.0682874	0.910642	0.506668	0.142283	0.0495452	1.44765	2.26781	2.24307	2.07602	2.014	1.97509	1.96812	2.39912	2.45486	2.49395	2.48593	2.18581	2.14703
3.83556	3.89766	3.86165	3.80576	3.86583	3.88184	3.88367	3.84451	3.91343	3.93646	3.8675	3.98336	3.82977	3.9046	3.87859	3.87972	3.82596	3.92301	3.86165	0.918683	1.66228	1.39632	1.12422	0.869901	0.807095	1.40073	1.12679	0.893504	0.822614	0.918686	0.528021	0.151053	0.0621901	0.915393	0.515303	0.143309	0.0465502	1.44675	2.26404	2.23904	2.07303	2.01301	1.96807	1.96602	2.40098	2.45698	2.49697	2.49293	2.17808	2.15096
3.87901	3.95201	3.90901	3.84801	3.88401	3.898	3.93501	3.88701	3.97501	4.00101	3.90301	4.05901	3.95703	4.03103	3.92801	3.88801	3.83701	3.951	3.91501	0.920829	1.66244	1.39421	1.12121	0.865069	0.802789	1.40794	1.12711	0.897811	0.83	0.919779	0.519339	0.151236	0.0526084	0.918719	0.510903	0.134654	0.0436994	1.4512	2.267	2.236	2.068	2.014	1.962	1.961	2.399	2.467	2.502	2.497	2.181	2.144
3.92594	3.99894	3.95594	3.8793	3.91138	3.91756	3.98781	3.93883	4.02977	4.06848	3.94994	4.1167	4.09098	4.19041	3.96907	3.94668	3.88296	3.95296	3.95803	0.91639	1.65905	1.38797	1.11285	0.860591	0.795533	1.40202	1.12447	0.9027	0.830548	0.915858	0.514538	0.131329	0.0444635	0.913801	0.580795	0.152958	0.040502	1.44507	2.26504	2.23111	2.06604	2.01302	1.96004	1.95807	2.39509	2.47091	2.50493	2.49602	2.17904	2.14596
3.96957	4.0495	4.00155	3.9295	3.9318	3.94077	4.03058	3.9895	4.08347	4.12544	3.98961	4.17146	4.21874	4.34745	4.01752	3.9579		4.00547	4.01246	0.912934	1.65126	1.38038	1.10928	0.858619	0.794954	1.39907	1.12549	0.906819	0.833134	0.911196	0.523904	0.136008	0.0594168	0.911562	0.577093		0.0504981	1.43841	2.26896	2.22506	2.066	2.01498	1.95703	1.95404	2.39599	2.47298	2.50896	2.49897	2.18098	2.14996
4.018	4.097	4.042	3.967	3.97	3.964	4.08599	4.04099	4.15099	4.18899	4.04199	4.218	4.33899	4.47899	4.06	3.994			4.06	0.904171	1.63849	1.37148	1.08395	0.844701	0.783301	1.38982	1.11127	0.899061	0.826621	0.901261	0.510661	0.152238	0.0934665	0.904471	0.57259			1.42945	2.267	2.22	2.06	2.013	1.959	1.95	2.392	2.47	2.512	2.5	2.178	2.152
4.0533	4.14309	4.09299	4.00524	3.99648	3.98753	4.12326	4.08807	4.20101	4.24195	4.08122		4.42431	4.5702	4.09922	4.03322			4.09726	0.898188	1.63383	1.35872	1.07225	0.837679	0.768963	1.38206	1.10366	0.891088	0.820785	0.893866		0.162929	0.111327	0.899273	0.581121			1.42173	2.26994	2.2151	2.06	2.01496	1.9541	1.94902	2.39004	2.46902	2.50612	2.50294	2.1829
4.11441	4.20045	4.14451	4.06146	4.04355	4.0286	4.18045	4.14743	4.2535	4.29648	4.13746		4.47849	4.62845	4.15744	4.08154		4.05765	4.15841	0.887503	1.61984	1.34504	1.06259	0.827775	0.761975	1.36937	1.09916	0.883918	0.813599	0.884282		0.154326	0.107422	0.888029	0.574774		0.179427	1.40648	2.26406	2.20708	2.05406	2.01401	1.94905	1.94702	2.38604	2.46702	2.50699	2.50003	2.17508
4.17001	4.25301	4.19801	4.11701	4.09601	4.07301	4.23801	4.19701	4.29401	4.34401	4.19401	4.37402	4.526	4.662	4.21901	4.14201		4.08501	4.21401	0.88293	1.61462	1.3353	1.06017	0.81921	0.749899	1.36563	1.09538	0.877916	0.807308	0.87668	0.567521	0.145177	0.0796666	0.88655	0.57497		0.190241	1.40017	2.263	2.197	2.048	2.014	1.949	1.943	2.378	2.458	2.501	2.495	2.174	2.14
4.22576	4.30289	4.25082	4.1708	4.14784	4.12778	4.28789	4.2508	4.34584	4.38606	4.24878	4.44736	4.54165	4.67961	4.27182	4.19482		4.11728	4.26487	0.882265	1.61691	1.3338	1.05442	0.817136	0.745224	1.36455	1.0804	0.86177	0.79834	0.876788	0.483319	0.131173	0.0651539	0.885093	0.573532		0.19563	1.40174	2.25517	2.19113	2.04115	2.01009	1.94998	1.94202	2.37311	2.45507	2.49415	2.48815	2.16617	2.15369
4.28144	4.34953	4.30446	4.2304	4.21037	4.19433	4.34245	4.29852	4.38857	4.42263	4.30147	4.49453	4.55091	4.68693	4.32942	4.25737		4.14769	4.31549	0.879934	1.61963	1.33512	1.05567	0.816476	0.744308	1.36343	1.08232	0.860173	0.794794	0.876988	0.485934	0.126851	0.0557038	0.88024	0.546141		0.192919	1.40371	2.25203	2.18308	2.03407	2.00802	1.94703	1.942	2.36607	2.45005	2.4841	2.48008	2.16402	2.13618
4.328	4.401	4.361	4.293	4.282	4.267	4.396	4.342	4.419	4.454	4.345	4.523	4.556	4.688	4.38	4.342		4.235	4.367	0.88005	1.62471	1.33969	1.06123	0.81209	0.74802	1.36276	1.09488	0.86832	0.79788	0.8785	0.491091	0.12709	0.0506998	0.8788	0.533189		0.174629	1.40904	2.244	2.181	2.033	1.998	1.942	1.94	2.356	2.443	2.478	2.47	2.157	2.137
4.37702	4.44512	4.40708	4.35085	4.35063	4.33955	4.42737	4.38416	4.46116	4.48832	4.39794	4.55732	4.55894	4.68898	4.42216	4.41651		4.30461	4.41406	0.886423	1.6329	1.34501	1.06307	0.811806	0.748295	1.37409	1.09621	0.869183	0.799292	0.884569	0.50113	0.127374	0.0478077	0.884977	0.521238		0.1621	1.41505	2.23812	2.17708	2.0281	1.99702	1.94396	1.94	2.35992	2.43614	2.47114	2.45922	2.15308	2.13602
4.42354	4.49055	4.45552	4.41239	4.43021	4.42218	4.47453	4.41965	4.49665	4.52464	4.45048	4.57087	4.56593	4.689	4.46854	4.4873			4.45955	0.89549	1.64629	1.35442	1.07355	0.818205	0.755448	1.38415	1.10149	0.873457	0.803627	0.893966	0.504409	0.125865	0.0458789	0.893852	0.519099			1.42613	2.23998	2.17601	2.02701	1.99106	1.93905	1.93802	2.36495	2.42808	2.46308	2.45108	2.15003	2.13204
4.46801	4.53001	4.50501	4.47101	4.51702	4.51602	4.50101	4.45801	4.546	4.56201	4.49601	4.586	4.566	4.689	4.50901	4.55001		4.433	4.50201	0.907892	1.65839	1.3662	1.08492	0.828112	0.766233	1.39689	1.11116	0.863811	0.809442	0.907321	0.50923	0.12741	0.0452501	0.904672	0.533468		0.159746	1.43899	2.237	2.181	2.028	1.986	1.936	1.933	2.371	2.426	2.451	2.444	2.15	2.138
4.51406	4.57998	4.5589	4.5298	4.59737	4.60715	4.54902	4.49426	4.56952	4.59728	4.54206	4.59776	4.566	4.68508	4.55114	4.6137		4.42418	4.54512	0.91573	1.66827	1.38103	1.10671	0.836646	0.779735	1.40992	1.1189	0.869808	0.818819	0.913984	0.508485	0.127694	0.0456126	0.913549	0.525463		0.0927434	1.4498	2.22916	2.18492	2.02996	1.9811	1.936	1.933	2.36904	2.4211	2.44806	2.43518	2.1451	2.14094
4.55757	4.6206	4.61148	4.59734	4.68514	4.70603	4.58267				4.59349	4.61186	4.56996	4.685	4.58962	4.68431	4.48599	4.5339	4.59352	0.926128	1.67696	1.39333	1.12473	0.873453	0.80098	1.41718				0.924041	0.491104	0.126799	0.0452537	0.923443	0.540161	0.1591	0.0632218	1.46048	2.22405	2.18995	2.03	1.97506	1.936	1.92508	2.36702				2.13906	2.14001
4.59401	4.67501	4.65701	4.64901	4.77801	4.80501	4.63301	4.577	4.649	4.675	4.62201	4.621	4.575	4.675	4.63301	4.75801	4.59302	4.65402	4.63301	0.92836	1.67938	1.39833	1.1417	0.888804	0.815074	1.42265	1.12326	0.891891	0.847001	0.92511	0.493822	0.1298	0.04901	0.92724	0.552671	0.152639	0.0598493	1.4653	2.227	2.197	2.029	1.972	1.93	1.925	2.369	2.414	2.433	2.427	2.14	2.137
4.6352	4.71129	4.69918	4.70001	4.84765	4.89328	4.66733	4.60447	4.67647	4.70639	4.67007	4.64062	4.57794	4.67206	4.66831	4.81195	4.71169	4.77563	4.68499	0.929498	1.68033	1.39864	1.15162	0.915295	0.837229	1.41857	1.12805	0.896491	0.853857	0.925257	0.506543	0.131085	0.0491768	0.928947	0.557496	0.144636	0.0552887	1.467	2.23779	2.2019	2.03292	1.97004	1.93196	1.92402	2.37096	2.41498	2.43398	2.42798	2.15177	2.13406
4.68352	4.76546	4.75544	4.75743	4.93514	4.98114	4.72344	4.6644	4.71462	4.74759	4.71555	4.6806	4.58097	4.68388	4.71652	4.86547	4.84667	4.9275	4.72857	0.926411	1.67713	1.39491	1.16087	0.931799	0.856382	1.41578	1.12924	0.894273	0.849723	0.920627	0.543234	0.13505	0.0486949	0.927604	0.552442	0.137559	0.0450717	1.46327	2.24691	2.20893	2.033	1.96505	1.92111	1.924	2.371	2.40609	2.43202	2.42503	2.1619	2.12806
4.73301	4.81201	4.80202	4.81502	4.99902	5.05902	4.77001	4.71601	4.76501	4.79601	4.77101	4.69001	4.584	4.683	4.76601	4.92101	4.98203	5.08304	4.77801	0.921597	1.66982	1.39211	1.16118	0.950113	0.872803	1.40357	1.13333	0.881158	0.819406	0.917397	0.542108	0.135611	0.0486103	0.921297	0.530128	0.146699	0.0521148	1.45514	2.248	2.212	2.035	1.957	1.922	1.927	2.373	2.403	2.436	2.423	2.159	2.125
4.7643	4.85504	4.85286	4.87075	5.06258	5.1353	4.81108	4.76491	4.80119	4.83415	4.80132	4.70761	4.584	4.68007	4.79632	4.96893	5.09155	5.21603	4.81713	0.911594	1.66316	1.38338	1.15198	0.958708	0.882767	1.3958	1.11337	0.876074	0.806029	0.908127	0.53497	0.1392	0.0496762	0.910638	0.491102	0.143296	0.0681908	1.4488	2.248	2.21885	2.03598	1.95993	1.92885	1.92896	2.37496	2.40496	2.44187	2.42398	2.159	2.12598
4.82241	4.90648	4.90151	4.92842	5.12933	5.20629	4.86248	4.79866	4.82774	4.86668	4.85743	4.73671	4.59093	4.67901	4.85144	5.01949	5.19694	5.32689	4.87046	0.89678	1.65272	1.37459	1.14566	0.959197	0.885811	1.38373	1.0972	0.86136	0.81253	0.896745	0.525783	0.138755	0.0504919	0.892919	0.469859	0.146229	0.105709	1.43823	2.24404	2.22296	2.04095	1.95505	1.92801	1.93098	2.37995	2.41094	2.44695	2.42796	2.15801	2.12303
4.87602	4.96102	4.95502	4.98302	5.18502	5.26402	4.91602	4.86002	4.88202	4.89703	4.91502	4.77403	4.59801	4.679	4.90502	5.08303	5.24201	5.37301	4.92502	0.883926	1.64092	1.36416	1.13537	0.959696	0.886776	1.36735	1.09452	0.857454	0.838332	0.883976	0.511243	0.139285	0.0511317	0.880347	0.468353	0.153786	0.113751	1.42682	2.237	2.23	2.045	1.959	1.928	1.934	2.384	2.416	2.44301	2.435	2.15	2.121
4.94349	5.01303	5.01118	5.04303	5.23456	5.31658	4.97106	4.90761	4.94005	4.96629	4.98353	4.86258	4.6709	4.68195	4.97199	5.15551	5.27068	5.4017	4.97324	0.867045	1.61111	1.3425	1.12544	0.941367	0.867019	1.34279	1.05895	0.829144	0.774873	0.866992	0.527267	0.203127	0.0550587	0.864935	0.500487	0.150692	0.0661611	1.39892	2.22353	2.22748	2.05496	1.96458	1.93652	1.93494	2.37803	2.41587	2.44438	2.43598	2.13955	2.11251
5.0114	5.07744	5.08735	5.10992	5.29103	5.38096	5.04188	4.97888	5.00741	5.03151	5.0524	4.94132	4.69279	4.71784	5.03841	5.22887	5.31759	5.43918	5.05678	0.866781	1.60816	1.33635	1.11498	0.9294	0.855611	1.3372	1.05432	0.825202	0.740656	0.865887	0.503582	0.17588	0.0615191	0.86552	0.499237	0.133462	0.0544751	1.39108	2.22747	2.23245	2.05747	1.9759	1.94146	1.93351	2.38047	2.41004	2.44499	2.43499	2.14149	2.11101
5.0495	5.11801	5.11701	5.1365	5.31449	5.36698	5.08552	5.03202	5.05902	5.07805	5.087	5.02352	4.7685	4.84245	5.08301	5.254	5.315	5.43899	5.08852	0.869484	1.615	1.34705	1.11361	0.910757	0.833729	1.3394	1.06529	0.830518	0.760451	0.869309	0.512031	0.178662	0.0955499	0.866864	0.5127	0.13757	0.0721843	1.39986	2.231	2.2365	2.06252	1.98151	1.9445	1.94	2.3845	2.42	2.45	2.445	2.146	2.109
5.09027	5.17078	5.16182	5.16985	5.31875	5.35436	5.14275	5.08799	5.10569	5.14371	5.12228	5.10407	4.81374	4.8302	5.12777	5.27459	5.32042	5.42823	5.13484	0.877591	1.64081	1.36026	1.12426	0.900397	0.818727	1.34663	1.07818	0.845351	0.749371	0.883815	0.495588	0.18612	0.0672747	0.869317	0.510843	0.131043	0.0421413	1.43133	2.2279	2.246	2.06191	1.99881	1.9475	1.94245	2.38295	2.42261	2.45001	2.44804	2.14146	2.10559
5.15486	5.22051	5.20854	5.22594	5.37296	5.40103	5.19944	5.13553	5.15665	5.19944	5.18438	5.19658	4.89618	4.92505	5.18988	5.32846	5.33238	5.42305	5.18847	0.891917	1.64613	1.36304	1.12756	0.879291	0.811224	1.35134	1.08588	0.837125	0.762845	0.898919	0.501318	0.197137	0.0920916	0.882058	0.513054	0.124402	0.043981	1.43613	2.22602	2.24699	2.06398	1.99801	1.94849	1.93705	2.38003	2.42795	2.45097	2.45097	2.14348	2.10501
5.20601	5.25402	5.24801	5.26001	5.383	5.415	5.23402	5.18601			5.23501	5.24602	4.95602		5.24101	5.34001	5.336	5.43	5.22501	0.887262	1.65435	1.37043	1.1171	0.884627	0.814078	1.36869	1.09926			0.885582	0.515279	0.203937		0.884561	0.502974	0.120318	0.0386396	1.4414	2.263	2.254	2.066	1.998	1.941	1.941	2.398	2.432			2.169	2.105
5.25809	5.31003	5.29518	5.30128	5.39774	5.41893	5.28708	5.23515			5.28415	5.32365	5.03758		5.29309	5.36556	5.3419	5.43197	5.27513	0.893246	1.65547	1.3759	1.10536	0.874398	0.806285	1.38209	1.09195			0.892785	0.513285	0.194769		0.889101	0.482801	0.114894	0.0372639	1.44491	2.25907	2.24614	2.06109	1.9921	1.94297	1.94395	2.39407	2.43593			2.16605	2.10795
5.30553	5.33773	5.33164	5.32477	5.40394	5.42989	5.34047	5.28154			5.32262	5.40915	5.14988		5.34746	5.3858	5.342	5.4716	5.31362	0.893647	1.66837	1.37919	1.09746	0.87024	0.806526	1.38934	1.08918			0.892088	0.513715	0.16682		0.890556	0.482321	0.114632	0.0784159	1.45176	2.25405	2.24402	2.06298	1.98804	1.94102	1.93608	2.38707	2.44491			2.16501	2.11196
							5.47325	5.56824	5.61724	5.50315		5.7464	5.88242	5.51515			5.63384									1.14537	0.902842	0.828415	0.92598		0.19288	0.149151	0.91611			0.103877									2.47592	2.48697	2.47399	2.16997
5.53178		5.59669					5.571	5.66061	5.71025	5.56089		5.90122	6.04311	5.57361			5.57414		0.866538		1.36514					1.13113	0.906654	0.822576	0.857217		0.166293	0.107463	0.874531			0.153395		2.23626		2.0674					2.44689	2.4749	2.46894	2.1582
5.59353		5.65158								5.63146		5.99826	6.13133	5.62164			5.66432		0.897307		1.4113								0.880007		0.174488	0.12993	0.912671			0.218863		2.25684		2.09876								2.17388
5.81016	5.86214	5.84817	5.77008	5.74114	5.71617	5.86714	5.81512	5.89014	5.94608	5.83817	6.02814	6.11	6.21701	5.85415	5.80425		5.86717	5.84015	0.862354	1.60931	1.3319	1.04566	0.817143	0.740186	1.36187	1.09462	0.848058	0.779544	0.860839	0.506966	0.135686	0.0619197	0.862537	0.548513		0.210554	1.39067	2.23611	2.16098	2.02303	1.98802	1.93006	1.91706	2.34899	2.43299	2.47598	2.46498	2.15512	2.13203
5.86999	5.9136	5.90866	5.80124	5.79265	5.78061	5.91644	5.85966	5.94076	5.9755	5.90199	6.07881	6.11114	6.22115	5.91085	5.89476		5.92782	5.89467	0.874539	1.61194	1.32974	1.05726	0.782432	0.720818	1.37247	1.10315	0.854731	0.78112	0.867824	0.483799	0.133995	0.0580776	0.879652	0.556478		0.200855	1.39729	2.27663	2.155	2.03473	1.99599	1.95276	1.93891	2.34699	2.42901	2.46696	2.45891	2.19765	2.14378
5.94746	5.96067	5.96064	5.89833	5.9221	5.90712	5.95076	5.91164	6.00058	6.01473	5.97946	6.14256	6.12193	6.23292	5.97754	5.95458		5.99255	5.94763	0.881531	1.62275	1.33407	1.06317	0.804556	0.740275	1.37791	1.11733	0.8548	0.785013	0.878317	0.482896	0.128121	0.0492514	0.882937	0.528832		0.183977	1.40629	2.2472	2.155	2.01315	1.99501	1.93413	1.93205	2.34601	2.42999	2.46402	2.45205	2.17019	2.12612
5.96002	6.01101	6.00102	5.92803	5.93104	5.95804	5.99701	5.93601	6.02701	6.04301	5.99202	6.13401	6.122	6.233	6.00002	6.01802			5.99001	0.884484	1.63493	1.34412	1.12209	0.896612	0.779417	1.38918	1.1169	0.852663	0.784153	0.879763	0.489544	0.128921	0.0485001	0.887823	0.520469			1.41585	2.252	2.156	2.017	1.997	1.985	1.957	2.35	2.429	2.459	2.454	2.173	2.132
6.04638	6.0566	6.07065	6.06852	6.09661	6.13615	6.0366	5.98942	6.08233	6.09755	6.08727	6.16509	6.12501	6.23304	6.07844	6.09589	5.84826	5.98072	6.04347	0.899665	1.64256	1.35665	1.13026	0.903365	0.850468	1.39688	1.11514	0.864715	0.79788	0.894369	0.50675	0.132105	0.0489577	0.902674	0.516995	0.194999	0.15264	1.42325	2.2437	2.15511	2.012	1.98383	1.97836	1.97149	2.34801	2.42495	2.45494	2.44599	2.16277	2.14298
6.0767	6.10453	6.12249	6.10959	6.22473	6.2271	6.08453	6.02267	6.10874	6.14157	6.10879	6.17193	6.12599	6.23597	6.11365	6.1663	5.94801	5.95822	6.08063	0.896848	1.64963	1.36412	1.10926	0.833945	0.769371	1.39858	1.12484	0.876979	0.807416	0.893499	0.502027	0.131744	0.0463953	0.897461	0.520565	0.173463	0.0676789	1.4344	2.22023	2.16391	2.012	1.97014	1.9275	1.9314	2.34899	2.42104	2.45005	2.44501	2.14418	2.14102
6.12907	6.15112	6.16913	6.16715	6.29315	6.29723	6.12414	6.0741	6.1571	6.18813	6.16508	6.18502	6.129	6.23598	6.16107	6.24017	6.03233	6.07433	6.13613	0.907771	1.66347	1.37841	1.13162	0.868776	0.77892	1.40346	1.12822	0.898139	0.818103	0.904579	0.498716	0.132745	0.0463706	0.908442	0.529516	0.169534	0.0733698	1.4434	2.20601	2.16601	2.01401	1.97198	1.94798	1.9709	2.34999	2.41801	2.44799	2.44401	2.12901	2.13698
6.15547	6.19564	6.21655	6.22163	6.35097	6.38104	6.17645	6.11064	6.19567	6.23449	6.19447	6.1931	6.13009	6.22699	6.18747	6.30276	6.15656	6.1989	6.1825	0.907997	1.66412	1.38364	1.1257	0.878627	0.801067	1.40758	1.12798	0.897798	0.819259	0.904352	0.501046	0.134737	0.0503063	0.909072	0.531732	0.138224	0.0514056	1.44677	2.21106	2.16905	2.01605	1.96501	1.93895	1.93301	2.34712	2.42001	2.446	2.44697	2.13406	2.13001
6.19173	6.24463	6.25868	6.26964	6.42544	6.46041	6.21074	6.15963	6.24662	6.27172	6.23073	6.20094	6.13695	6.22601	6.22373	6.36057	6.27611	6.34391	6.22071	0.908526	1.6688	1.3881	1.1319	0.899802	0.82376	1.40967	1.12721	0.902257	0.833662	0.904489	0.502251	0.139058	0.0530792	0.909963	0.534211	0.153059	0.0602339	1.44937	2.21596	2.17297	2.01997	1.96599	1.93503	1.93399	2.35593	2.42099	2.446	2.44501	2.13896	2.13099
6.24102	6.29402	6.30902	6.33402	6.52002	6.56703	6.27101	6.21301	6.27302	6.31201	6.28302	6.238	6.141	6.248	6.27401	6.41302	6.40304	6.50505	6.27602	0.906497	1.66436	1.38688	1.1629	0.923214	0.848024	1.40331	1.13131	0.902334	0.821656	0.902207	0.52195	0.14199	0.0491405	0.908197	0.531384	0.135185	0.0461954	1.44645	2.228	2.182	2.021	1.966	1.932	1.934	2.357	2.414	2.448	2.449	2.147	2.126
6.29149	6.34255	6.36158	6.39376	6.59484	6.64888	6.3127	6.25568	6.33649	6.35457	6.3325	6.25013	6.14408	6.24699	6.32054	6.47354	6.52942	6.65152	6.32359	0.898039	1.65214	1.37872	1.15523	0.936453	0.860953	1.39717	1.1275	0.882938	0.809394	0.893706	0.522273	0.142462	0.0507677	0.900102	0.512966	0.149752	0.0629189	1.43664	2.22903	2.19104	2.02803	1.96401	1.93209	1.93506	2.36499	2.41405	2.44901	2.44999	2.14801	2.122
6.32963	6.38558	6.40656	6.45243	6.66036	6.71734	6.36747	6.30849	6.37463	6.39857	6.37162	6.25991	6.14994	6.24601	6.36259	6.51559	6.63993	6.76985	6.36955	0.887116	1.64363	1.37241	1.15	0.942888	0.870478	1.38516	1.11248	0.87268	0.798842	0.881736	0.517041	0.137974	0.0498093	0.890176	0.497916	0.149908	0.0729328	1.42717	2.23098	2.19397	2.02998	1.96499	1.93893	1.93995	2.36401	2.41796	2.44999	2.44901	2.14899	2.122
6.37714	6.43714	6.45813	6.49817	6.71414	6.78715	6.40515	6.35813	6.40714	6.44212	6.41514	6.28814	6.15502	6.24599	6.40813	6.5572	6.71417	6.85716	6.41814	0.875177	1.6328	1.36013	1.14037	0.951102	0.880572	1.37864	1.1011	0.864722	0.785792	0.871121	0.512785	0.140188	0.0508216	0.877404	0.498573	0.173292	0.108969	1.41571	2.23298	2.20103	2.03502	1.97101	1.93802	1.94501	2.37502	2.41901	2.45301	2.45201	2.15199	2.12
6.42759	6.48767	6.50659	6.55956	6.76528	6.84358	6.45964	6.40567	6.45864	6.48858	6.4676	6.34138	6.16119	6.24105	6.45762	6.62976	6.77668	6.91567	6.47156	0.866623	1.62222	1.3511	1.13334	0.963084	0.888522	1.36796	1.09951	0.861743	0.775175	0.863888	0.510772	0.14319	0.0550878	0.867668	0.477882	0.166533	0.0972595	1.40638	2.22607	2.21305	2.04307	1.97611	1.94504	1.94701	2.3821	2.42207	2.458	2.45506	2.14901	2.12
6.47464	6.5406	6.55364	6.60367	6.78783	6.88965	6.51061	6.4586	6.50961	6.53465	6.51564	6.37177	6.17589	6.24497	6.50663	6.69054	6.83059	6.9686	6.51567	0.861261	1.61648	1.35099	1.13126	0.965015	0.887925	1.36052	1.06968	0.8485	0.763617	0.858957	0.502185	0.14321	0.0541173	0.861943	0.491557	0.144546	0.0733807	1.40168	2.23196	2.21697	2.04896	1.98493	1.94798	1.94799	2.38994	2.42796	2.458	2.45996	2.14999	2.12
6.53006	6.59405	6.61006	6.64904	6.82106	6.92503	6.56405	6.51005	6.56305	6.58305	6.57207	6.44308	6.21105	6.25405	6.55506	6.75105	6.84502	6.97901	6.57105	0.860272	1.62064	1.34506	1.12601	0.965688	0.882824	1.35636	1.06559	0.844889	0.753985	0.857911	0.49174	0.153328	0.0566559	0.860992	0.504282	0.145229	0.0699386	1.40309	2.238	2.23101	2.05801	1.99201	1.95401	1.95001	2.39301	2.43301	2.46901	2.46601	2.16	2.121
6.59166	6.64364	6.66654	6.68854	6.87922	6.95919	6.61359	6.56462	6.61377	6.63369	6.63766	6.52118	6.26599	6.30126	6.61765	6.79937	6.86512	6.9891	6.62359	0.862067	1.62188	1.34877	1.12819	0.943245	0.86717	1.35574	1.06511	0.843462	0.768713	0.859116	0.491625	0.160937	0.0633219	0.863294	0.516306	0.144182	0.0585932	1.40801	2.24214	2.23912	2.06504	2.00102	1.95901	1.95602	2.40506	2.44001	2.47407	2.47106	2.16307	2.12
6.6435	6.69352	6.70859	6.73059	6.89683	6.97386	6.65955	6.61353	6.67441	6.68748	6.6895	6.6141	6.34325	6.47829	6.66851	6.82872	6.87491	6.99692	6.66955	0.872826	1.62848	1.35668	1.13139	0.93189	0.853799	1.36625	1.0857	0.815392	0.76662	0.869767	0.489639	0.169329	0.126211	0.873838	0.513606	0.14827	0.0572728	1.41741	2.2529	2.24891	2.06797	2.00298	1.95999	1.95798	2.40995	2.44099	2.47994	2.47595	2.16894	2.12
6.69615	6.74513	6.75811	6.77111	6.94101	6.983	6.71414	6.67014	6.72315	6.74017	6.73614	6.70527	6.41928	6.55926	6.72615	6.85407	6.88303	7.003	6.72313	0.88169	1.64178	1.36466	1.12468	0.899882	0.834739	1.37012	1.09442	0.858737	0.787057	0.881302	0.494419	0.186406	0.144068	0.879737	0.515283	0.140386	0.0489449	1.42432	2.25601	2.25301	2.06899	2.00699	1.96601	1.96601	2.413	2.44201	2.478	2.47599	2.17001	2.123
6.75039	6.79162	6.79659	6.80939	6.9461	6.98387	6.7636	6.72162	6.77671	6.79976	6.78737	6.79996	6.51905	6.64952	6.78043	6.87819	6.892	7.003	6.76945	0.892146	1.65163	1.37073	1.11707	0.889832	0.820186	1.38102	1.09562	0.871714	0.792989	0.892439	0.504762	0.195499	0.15291	0.889182	0.509085	0.135319	0.047154	1.43704	2.25809	2.25496	2.06603	2.00499	1.97101	1.969	2.41396	2.447	2.47801	2.47301	2.17405	2.12406
6.78077	6.83964	6.84265	6.83977	6.95394	6.97407	6.81065	6.76964	6.83159	6.85856	6.81579	6.87444	6.60039	6.61228	6.81375	6.89289	6.892	7.003	6.80474	0.898095	1.66316	1.37767	1.12162	0.880619	0.809004	1.39638	1.10073	0.877497	0.79833	0.89781	0.508045	0.188393	0.0813669	0.895522	0.502499	0.133682	0.0466835	1.44401	2.26495	2.25202	2.06799	2.00401	1.97199	1.969	2.41102	2.447	2.47899	2.47399	2.17797	2.12896
6.83001	6.88402	6.88201	6.86201	6.962	6.979	6.86601	6.81502	6.89202	6.91802	6.86301	6.95002	6.70705	6.75106	6.86701	6.91101	6.895	6.999	6.86002	0.908183	1.67059	1.38776	1.11694	0.874749	0.810599	1.39665	1.11132	0.887404	0.812833	0.911631	0.514744	0.167215	0.0690951	0.901484	0.499619	0.13171	0.04675	1.4546	2.25501	2.247	2.068	2.008	1.966	1.963	2.407	2.457	2.48	2.475	2.16901	2.132
6.8676	6.93258	6.9165	6.89232	6.96812	6.98105	6.90369	6.86866	6.94969	6.98278	6.89965	7.00411	6.83171	6.92642	6.90657	6.93027	6.89521	6.98822	6.9036	0.915276	1.67545	1.39221	1.11408	0.872804	0.806605	1.40247	1.12219	0.899597	0.821537	0.915252	0.500081	0.12564	0.0558604	0.912083	0.498117	0.132161	0.0465837	1.45758	2.27103	2.24099	2.06701	2.01201	1.96391	1.95884	2.41204	2.46005	2.48204	2.478	2.185	2.1449
6.91256	6.97657	6.95463	6.91676	6.97691	6.98496	6.9555	6.91852	7.0015	7.04143	6.94853	7.08818	6.96075	7.03396	6.94958	6.9508	6.91085	7.00484	6.94856	0.922559	1.67905	1.39746	1.11305	0.867056	0.804748	1.41146	1.12699	0.910682	0.829612	0.922193	0.51452	0.121134	0.0445597	0.919092	0.490345	0.126168	0.0423313	1.46126	2.27298	2.24001	2.06799	2.01299	1.95707	1.94711	2.41497	2.46396	2.48497	2.478	2.185	2.13708
6.96215	7.01419	7.00414	6.95911	6.98207	6.98905	6.99518	6.96616	7.0532	7.10321	6.98419	7.1592	7.08646	7.15655	7.00215	6.96906		7.03005	6.99116	0.918227	1.68021	1.39662	1.12063	0.866711	0.79994	1.41312	1.13524	0.920041	0.839777	0.919937	0.510136	0.13145	0.0412185	0.912925	0.48156		0.0372394	1.45972	2.27001	2.23399	2.065	2.013	1.95196	1.93897	2.41598	2.469	2.49201	2.48201	2.184	2.137
7.00855	7.07058	7.04669	6.99151	7.00426	7.00417	7.04964	7.01558	7.11482	7.16786	7.0415	7.21975	7.22677	7.32424	7.04663	6.98693			7.04063	0.920369	1.67293	1.38881	1.1192	0.861	0.796727	1.41293	1.13785	0.926365	0.847904	0.91592	0.514536	0.113551	0.0380426	0.920447	0.482836			1.45507	2.27199	2.23195	2.06499	2.013	1.94095	1.92999	2.41097	2.47008	2.496	2.48499	2.18497	2.13703
7.0497	7.11369	7.09863	7.02973	7.02386	7.01691	7.09766	7.05869	7.17656	7.23254	7.07873	7.2756	7.35905	7.4918	7.09366	7.0565			7.08766	0.912804	1.6667	1.37934	1.10906	0.859501	0.790544	1.40284	1.12794	0.925258	0.845944	0.908454	0.485796	0.12333	0.0584634	0.91348	0.589624			1.44706	2.27101	2.22803	2.06401	2.013	1.93703	1.92901	2.40901	2.47596	2.496	2.48401	2.18301	2.13899
7.10401	7.16901	7.14001	7.07401	7.05201	7.04101	7.14401	7.11001	7.22001	7.28601	7.13201	7.32801	7.46002	7.60002	7.14801	7.10001	6.966	7.101	7.13801	0.904008	1.65715	1.36857	1.1046	0.857847	0.784959	1.39589	1.12755	0.919798	0.847207	0.901949	0.471561	0.167533	0.109146	0.902606	0.583508	0.18187	0.14056	1.43666	2.274	2.223	2.061	2.009	1.938	1.924	2.411	2.473	2.499	2.487	2.182	2.157
7.14471	7.2206	7.1886	7.11063	7.08858	7.07547	7.19866	7.16464	7.27259	7.34157	7.16673	7.37886	7.53353	7.67658	7.19467	7.13137	6.97705	7.11084	7.18866	0.894098	1.64682	1.35628	1.09383	0.846319	0.778846	1.38585	1.11545	0.909129	0.835053	0.897183	0.474326	0.178683	0.133472	0.886909	0.574566	0.182574	0.13961	1.42627	2.26697	2.21596	2.05792	2.01001	1.94003	1.92306	2.40596	2.47595	2.49903	2.493	2.18092	2.16506
7.19948	7.26755	7.23555	7.15953	7.13357	7.11166	7.24952	7.21453	7.31856	7.38558	7.22346	7.44537	7.57461	7.72157	7.24651	7.15973	6.98096	7.02086	7.23952	0.885432	1.64054	1.34694	1.08229	0.831521	0.768469	1.38066	1.1085	0.898937	0.825937	0.888849	0.4701	0.162603	0.118096	0.879045	0.548666	0.175131	0.0558172	1.41665	2.26502	2.21303	2.05206	2.01099	1.94198	1.92795	2.40303	2.47204	2.50098	2.493	2.17506	2.16995
7.25818	7.31813	7.28316	7.20917	7.18716	7.16218	7.30416	7.27317	7.36515	7.42612	7.27619	7.50917	7.5912	7.7321	7.30417	7.22615	7.00313	7.02844	7.28816	0.882214	1.63382	1.3403	1.07598	0.835036	0.75613	1.37934	1.10139	0.889534	0.816597	0.883725	0.467757	0.14632	0.0852863	0.877794	0.526648	0.179223	0.0596007	1.4131	2.26996	2.20299	2.046	2.01199	1.94101	1.92801	2.39799	2.46599	2.50399	2.49699	2.18195	2.16998
7.32168	7.36462	7.33959	7.2687	7.24479	7.22384	7.35869	7.33267	7.41662	7.46743	7.34267	7.56965	7.66115	7.76809	7.36472	7.27776	7.04757	7.18155	7.34259	0.88034	1.63539	1.33814	1.0711	0.816416	0.749169	1.37857	1.09559	0.880352	0.801698	0.878424	0.466593	0.11488	0.0596082	0.879313	0.563996	0.218694	0.177911	1.41146	2.25599	2.19887	2.04494	2.00897	1.94299	1.93203	2.39294	2.46389	2.50096	2.49397	2.16596	2.16295
7.37465	7.41268	7.3857	7.32364	7.30659	7.28957	7.41264	7.38466	7.46468	7.50078	7.39466	7.62066	7.67292	7.77495	7.42063	7.33661	7.09171	7.22472	7.3887	0.883459	1.6372	1.33981	1.06451	0.814552	0.745156	1.38077	1.08627	0.868826	0.798412	0.880288	0.469978	0.104727	0.0493378	0.883482	0.563682	0.230721	0.190477	1.41569	2.25501	2.18906	2.04003	2.00701	1.94201	1.93399	2.38803	2.45506	2.49802	2.49201	2.16302	2.15903
7.43405	7.46105	7.44005	7.38006	7.37308	7.36408	7.47304	7.43904	7.50504	7.54104	7.45405	7.65403	7.68001	7.787	7.48105	7.44615	7.1811	7.3141	7.44305	0.881962	1.64265	1.34289	1.07413	0.826814	0.751069	1.38592	1.09054	0.86959	0.797237	0.879834	0.477109	0.103482	0.0421465	0.880901	0.566897	0.242868	0.203119	1.42082	2.24201	2.18599	2.036	2.011	1.949	1.942	2.37401	2.44999	2.491	2.48599	2.153	2.155
7.48566	7.50975	7.49668	7.44185	7.45397	7.44508	7.51564	7.48659	7.5496	7.58462	7.50567	7.68128	7.68905	7.791	7.53462	7.60133	7.28942	7.42141	7.49567	0.884642	1.64855	1.34913	1.07025	0.820005	0.750014	1.3889	1.09257	0.870173	0.794436	0.884414	0.475814	0.0948091	0.0384451	0.881507	0.521544	0.240962	0.201657	1.42752	2.24891	2.18007	2.035	2.00695	1.94703	1.94205	2.38091	2.44399	2.48688	2.47788	2.15695	2.152
7.53451	7.56545	7.54749	7.50537	7.52628	7.5252	7.56352	7.53056	7.59455	7.63054	7.5555	7.7018	7.69296	7.791	7.58054	7.62576	7.32069	7.4517	7.5455	0.889254	1.65596	1.35545	1.07002	0.817436	0.75402	1.39407	1.10128	0.877071	0.801569	0.889143	0.478335	0.0947407	0.0380836	0.885738	0.509163	0.221068	0.182105	1.43549	2.24207	2.18495	2.035	2.00304	1.94898	1.94596	2.37407	2.44301	2.47809	2.46909	2.15304	2.152
7.57661	7.61612	7.60562	7.56665	7.6057	7.60522	7.60812	7.57907	7.64961	7.6796	7.60061	7.70805	7.6915	7.7875	7.61762	7.65413		7.57759	7.59661	0.894431	1.64642	1.35755	1.07555	0.827225	0.764954	1.39454	1.1032	0.870038	0.801462	0.888831	0.497558	0.119725	0.0480536	0.896962	0.52219		0.183672	1.42825	2.23648	2.18352	2.0365	2.00248	1.948	1.94299	2.37099	2.44299	2.47298	2.46149	2.15098	2.14853
7.62386	7.66628	7.65486	7.63173	7.69125	7.69723	7.65774	7.6071	7.69538	7.72138	7.64785	7.72787	7.692	7.78554	7.66777	7.70774		7.59055	7.64382	0.896898	1.65656	1.36903	1.08882	0.827814	0.765343	1.40274	1.10749	0.878055	0.814416	0.891426	0.505285	0.121713	0.0474007	0.899428	0.517318		0.135191	1.43885	2.22663	2.18997	2.03803	1.99456	1.94847	1.94098	2.36904	2.43705	2.46358	2.45701	2.14113	2.16141
7.66816	7.70817	7.70412	7.69402	7.77487	7.79277	7.69571	7.65169	7.73666	7.76569	7.69514	7.73643	7.69398	7.78848	7.70422	7.77151	7.54112	7.59652	7.68766	0.903434	1.65923	1.37758	1.10685	0.860696	0.789027	1.40835	1.11632	0.894642	0.83431	0.896222	0.493781	0.117307	0.0451934	0.907082	0.517568	0.156174	0.0544267	1.44297	2.22799	2.19446	2.03949	1.99202	1.94949	1.94199	2.37099	2.43701	2.46101	2.45401	2.14348	2.162
7.70804	7.75804	7.75455	7.75355	7.86259	7.88211	7.74704	7.68906	7.77806	7.81255	7.73605	7.74552	7.696	7.785	7.75053	7.84208	7.66663	7.72814	7.73005	0.905441	1.66531	1.38676	1.11754	0.883135	0.810131	1.4078	1.13089	0.906684	0.834729	0.899636	0.488349	0.120473	0.0491536	0.907706	0.522735	0.137332	0.0593604	1.45155	2.23101	2.203	2.043	1.9855	1.94999	1.95049	2.369	2.43	2.46	2.452	2.1445	2.15749
7.74935	7.79208	7.80237	7.80544	7.94673	7.98011	7.78699	7.74076	7.82488	7.86035	7.78326	7.76694	7.699	7.78553	7.78352	7.91274	7.7887	7.85517	7.77343	0.905145	1.66663	1.39292	1.14436	0.90213	0.828642	1.41238	1.13059	0.894949	0.829719	0.89858	0.509372	0.122928	0.0513968	0.90821	0.530649	0.140081	0.0561712	1.45208	2.23697	2.20454	2.0455	1.984	1.94205	1.94213	2.36799	2.42956	2.45906	2.44902	2.15047	2.1415
7.78911	7.84647	7.85201	7.86442	8.02127	8.06517	7.83008	7.7821	7.86858	7.90555	7.81766	7.77789	7.69999	7.78402	7.83004	7.97093	7.91476	7.98275	7.81807	0.904488	1.66527	1.38877	1.15252	0.926676	0.852796	1.40445	1.12031	0.888703	0.833699	0.898671	0.513913	0.125071	0.0525046	0.906806	0.538688	0.136649	0.0539108	1.45175	2.24195	2.2149	2.05045	1.97955	1.94646	1.94646	2.37196	2.43396	2.45851	2.44851	2.15545	2.13804
7.82009	7.8951	7.8991	7.91608	8.08513	8.13415	7.87708	7.82807	7.91404	7.95007	7.86008	7.79104	7.70201	7.78299	7.85509	8.01509	8.0252	8.13621	7.87208	0.902749	1.65514	1.38419	1.15451	0.943775	0.86393	1.39733	1.13062	0.897372	0.81723	0.898162	0.521843	0.139913	0.0694901	0.904906	0.525514	0.147737	0.0610368	1.43854	2.22201	2.225	2.05101	1.983	1.95699	1.949	2.384	2.427	2.44601	2.45	2.14401	2.13599
7.8729	7.9528	7.95582	7.964	8.16141	8.22021	7.925	7.86817	7.93555	7.99017	7.90898	7.81353	7.70788	7.77614	7.9079	8.06594	8.13962	8.25846	7.91902	0.896128	1.64391	1.37634	1.15183	0.946944	0.875783	1.38384	1.12485	0.898781	0.811676	0.893644	0.523388	0.147571	0.0695292	0.896789	0.527802	0.16935	0.094004	1.42606	2.2269	2.225	2.05786	1.98202	1.95112	1.95096	2.38302	2.42504	2.44992	2.44804	2.14988	2.13306
7.92161	8.0036	7.99568	8.02253	8.20863	8.28449	7.96964	7.92455	8.00246	8.03464	7.9596	7.83185	7.71296	7.80179	7.95165	8.11858	8.24119	8.37209	7.97257	0.883512	1.63373	1.37186	1.14823	0.964934	0.892307	1.37908	1.09273	0.872068	0.800004	0.881994	0.517945	0.138456	0.0443059	0.883834	0.483343	0.168005	0.102258	1.41568	2.23394	2.22798	2.05998	1.98597	1.95497	1.95298	2.39094	2.42599	2.45496	2.44502	2.15298	2.13498
7.96416	8.05414	8.05614	8.08514	8.28017	8.35017	8.01916	7.97915	8.04214	8.07712	7.99917	7.88111	7.71701	7.788	8.00215	8.1632	8.34714	8.4642	8.01617	0.873672	1.62457	1.36248	1.14051	0.96269	0.891588	1.36333	1.08455	0.86128	0.788001	0.872074	0.518713	0.138177	0.0641815	0.873971	0.483586	0.16403	0.122451	1.40964	2.23601	2.24002	2.06601	1.99201	1.958	1.95101	2.40102	2.43002	2.45699	2.44202	2.15501	2.134
8.01607	8.10017	8.10119	8.13019	8.33796	8.406	8.07205	8.02812	8.08916	8.1163	8.055	7.91833	7.71995	7.788	8.05309	8.22882	8.39514	8.53179	8.07102	0.864475	1.6157	1.3535	1.13296	0.956128	0.887444	1.35198	1.0795	0.848067	0.768519	0.863464	0.512993	0.13708	0.0613507	0.864343	0.482175	0.134165	0.0830266	1.40072	2.23796	2.24688	2.06993	1.99495	1.958	1.95493	2.40788	2.43589	2.45209	2.44789	2.15893	2.134
8.07043	8.15443	8.15048	8.17255	8.39045	8.46241	8.12247	8.07847	8.14046	8.16053	8.10745	7.97737	7.74276	7.78998	8.10545	8.28738	8.396	8.533	8.12246	0.861975	1.61309	1.3539	1.13734	0.946809	0.880612	1.34917	1.05987	0.81052	0.745355	0.862439	0.509764	0.146637	0.0655445	0.860262	0.499187	0.139992	0.0834578	1.39826	2.238	2.25195	2.07989	1.99698	1.95899	1.955	2.41097	2.43798	2.45794	2.44503	2.15702	2.134
8.12711	8.20711	8.2051	8.22011	8.40508	8.49306	8.18111	8.14008	8.18409	8.20208	8.16612	8.03116	7.76312	7.83602	8.15912	8.3501	8.43202	8.55202	8.17409	0.863293	1.61113	1.3518	1.13388	0.944467	0.872625	1.35035	1.06171	0.811408	0.748938	0.862384	0.480399	0.144224	0.0540396	0.862912	0.501075	0.149804	0.0754894	1.39551	2.23901	2.26101	2.088	2.01101	1.95902	1.95001	2.41801	2.444	2.45202	2.45402	2.15401	2.13498
8.18581	8.26287	8.25695	8.27881	8.44812	8.52436	8.23687	8.18312	8.23203	8.24218	8.22579	8.11431	7.82671	7.84678	8.22075	8.39999	8.44376	8.56376	8.22203	0.86478	1.61382	1.35638	1.13048	0.932464	0.854577	1.35153	1.0746	0.815516	0.75828	0.864507	0.485242	0.156412	0.0641249	0.863704	0.514017	0.146634	0.0700604	1.4017	2.24194	2.26492	2.08996	2.01394	1.96684	1.95392	2.42192	2.44204	2.46474	2.46282	2.15988	2.12716
8.24453	8.3136	8.31454	8.30678	8.46685	8.5369	8.28164	8.23657	8.27367	8.2916	8.28354	8.20924	7.90239	7.90751	8.27556	8.42282	8.45392	8.56995	8.27855	0.872418	1.62194	1.3565	1.12279	0.925664	0.843061	1.36312	1.08306	0.855415	0.769659	0.872307	0.485479	0.167303	0.0577735	0.870991	0.517861	0.145648	0.0646433	1.40947	2.24894	2.27095	2.09397	2.02293	1.96799	1.95797	2.42994	2.4539	2.47393	2.46498	2.16397	2.12502
8.2941	8.35611	8.34611	8.35803	8.50901	8.545	8.3291	8.29011	8.33412	8.3551	8.3301	8.30019	7.98519	8.11419	8.32611	8.47601	8.46401	8.574	8.33109	0.877102	1.62472	1.36169	1.11022	0.89549	0.822985	1.36864	1.09237	0.846198	0.764762	0.878062	0.486986	0.172615	0.133365	0.874401	0.500526	0.143459	0.059621	1.41245	2.25201	2.27199	2.091	2.01801	1.97	1.96201	2.43698	2.45602	2.47701	2.46401	2.16801	2.122
8.34308	8.40999	8.39999	8.37174	8.51293	8.54304	8.38103	8.34301	8.3929	8.40703	8.38006	8.39227	8.0812	8.20922	8.38097	8.48189	8.46989	8.574	8.37812	0.887976	1.64026	1.37153	1.1145	0.890719	0.810632	1.38256	1.11169	0.86487	0.775675	0.889054	0.505071	0.185234	0.145709	0.884992	0.4984	0.137943	0.0551439	1.42496	2.25494	2.26906	2.08904	2.02094	1.97196	1.96593	2.42817	2.46385	2.47994	2.46891	2.17389	2.122
8.39645	8.45553	8.44157	8.41158	8.51795	8.54399	8.43544	8.38556	8.45041	8.46936	8.42652	8.47317	8.17602	8.18527	8.43445	8.49981	8.47693	8.57697	8.4265	0.895384	1.652	1.37846	1.12265	0.882367	0.810192	1.38925	1.11266	0.866061	0.787587	0.897078	0.504638	0.169369	0.0896607	0.891444	0.499557	0.135495	0.0528927	1.4327	2.25599	2.26702	2.08702	2.02595	1.97398	1.96996	2.43295	2.46499	2.48396	2.47494	2.17697	2.12299
8.4401	8.50509	8.48708	8.42908	8.52101	8.54599	8.48709	8.44109	8.50413	8.52714	8.4701	8.55415	8.28426	8.3173	8.4811	8.51502	8.48101	8.577	8.46311	0.905431	1.65854	1.388	1.12332	0.879431	0.808075	1.3983	1.12354	0.884357	0.8091	0.906802	0.522463	0.160981	0.0789858	0.901929	0.498735	0.135182	0.0529323	1.43879	2.26101	2.259	2.088	2.025	1.973	1.965	2.42799	2.46301	2.48601	2.48201	2.178	2.123
8.48802	8.55008	8.52424	8.46722	8.52394	8.54306	8.53012	8.48412	8.56378	8.59364	8.51704	8.62554	8.40749	8.46009	8.53	8.52676	8.48394	8.577	8.51592	0.910585	1.66606	1.39132	1.12626	0.875079	0.805757	1.40449	1.13044	0.897081	0.823281	0.912484	0.538258	0.146946	0.0674452	0.906203	0.501004	0.140884	0.0540375	1.44843	2.26394	2.259	2.08702	2.02696	1.97202	1.96598	2.42506	2.46692	2.49188	2.4869	2.178	2.12202
8.52866	8.59959	8.57359	8.49676	8.52995	8.54102	8.57761	8.53656	8.62946	8.6545	8.55866	8.70534	8.54189	8.60381	8.57166	8.54485	8.48598	8.577	8.56559	0.913546	1.66489	1.39501	1.12535	0.874008	0.806355	1.4131	1.12947	0.910568	0.83303	0.913592	0.534108	0.147126	0.0619247	0.91099	0.502924	0.137906	0.0516206	1.44828	2.26896	2.25107	2.08601	2.02898	1.97002	1.96005	2.42897	2.47989	2.50092	2.48997	2.18692	2.12002
8.58608	8.65409	8.6181	8.54405	8.54403	8.54801	8.6351	8.59411	8.68011	8.72611	8.61208	8.7651	8.67824	8.74733	8.62907	8.56113		8.63396	8.6141	0.913929	1.66238	1.39423	1.11253	0.869414	0.806601	1.4094	1.13676	0.915851	0.836619	0.914109	0.536226	0.141461	0.0519856	0.911108	0.485403		0.0400646	1.44885	2.273	2.24599	2.083	2.02501	1.96999	1.95798	2.42299	2.48399	2.503	2.49301	2.188	2.121
8.62432	8.69822	8.66909	8.56955	8.55677	8.55193	8.68511	8.64804	8.73502	8.78397	8.65229	8.81708	8.8018	8.91698	8.66634	8.62683		8.61435	8.66509	0.908221	1.65693	1.38157	1.10974	0.866168	0.802159	1.40361	1.13879	0.921352	0.840982	0.908647	0.529224	0.141941	0.0598895	0.905254	0.578328		0.0423985	1.44047	2.27497	2.24305	2.08202	2.0309	1.96607	1.95014	2.41809	2.48105	2.50398	2.49693	2.18702	2.12198
8.66761	8.74954	8.71261	8.62252	8.57979	8.56885	8.73555	8.70053	8.80041	8.84446	8.69264	8.86557	8.94372	9.07161	8.71258	8.61115			8.71852	0.902442	1.64978	1.37833	1.10023	0.864713	0.797333	1.40156	1.12999	0.913374	0.838285	0.903011	0.515356	0.132249	0.0677297	0.899452	0.469063			1.43188	2.27698	2.23408	2.07605	2.03298	1.96204	1.94802	2.41305	2.48001	2.50598	2.49997	2.19195	2.13191
8.71818	8.80417	8.76414	8.66418	8.61516	8.59017	8.7862	8.75619	8.85819	8.90121	8.74717		9.04634	9.18236	8.7602	8.69811		8.73409	8.76319	0.894251	1.63838	1.36367	1.09519	0.863069	0.793214	1.39108	1.12581	0.906474	0.830328	0.892305		0.152016	0.097655	0.893939	0.577512		0.155324	1.41961	2.27197	2.22797	2.06799	2.03099	1.96199	1.94899	2.40798	2.48098	2.50999	2.50001	2.18596
8.76503	8.85005	8.80025	8.71103	8.65811	8.63605	8.83891	8.80499	8.90895	8.95587	8.79109	8.95878	9.13516	9.27606	8.81193	8.72739		8.75751	8.81199	0.884032	1.6254	1.35433	1.08675	0.860141	0.791613	1.37895	1.11369	0.902248	0.821826	0.883072	0.498126	0.161533	0.109504	0.883115	0.577941		0.172288	1.41005	2.26514	2.22114	2.06408	2.02708	1.96004	1.94508	2.4031	2.4761	2.50804	2.50392	2.1762	2.15174
8.8146	8.89464	8.85654	8.75961	8.69967	8.67866	8.88463	8.86055	8.95463	8.99965	8.8406	9.01852	9.15188	9.29189	8.85863	8.78156		8.82247	8.85664	0.87898	1.61814	1.34567	1.08131	0.848465	0.778309	1.37155	1.10217	0.884257	0.815719	0.876334	0.492145	0.156314	0.102896	0.879637	0.57187		0.204003	1.40067	2.26698	2.21802	2.064	2.02006	1.95802	1.94302	2.403	2.47302	2.508	2.50598	2.17798	2.152
8.8771	8.9511	8.9071	8.80411	8.75313	8.73014	8.9391	8.9091	9.00705	9.04707	8.9021	9.07412	9.19003	9.32702	8.9211	8.83813		8.88317	8.9131	0.875321	1.6089	1.33767	1.06146	0.836393	0.765473	1.36645	1.09788	0.876762	0.807153	0.87263	0.571183	0.144617	0.0825716	0.876102	0.573582		0.20367	1.39377	2.26201	2.20799	2.05599	2.017	1.95198	1.94198	2.39699	2.46998	2.50699	2.50199	2.17001	2.13798
8.92906	9.00405	8.9571	8.86294	8.81882	8.79975	8.9891	8.95812	9.03254	9.08335	8.95505	9.13392	9.20375	9.33682	8.97405	8.90284		8.97239	8.96506	0.875929	1.61545	1.33599	1.06732	0.827746	0.761944	1.36672	1.10163	0.872399	0.798319	0.87265	0.578037	0.142881	0.07313	0.877249	0.569464		0.203523	1.39477	2.26691	2.20211	2.05109	2.017	1.94218	1.93414	2.39209	2.46214	2.50209	2.49807	2.17491	2.13014
8.98245	9.04657	9.01144	8.92734	8.89719	8.87622	9.04443	9.0065	9.08842	9.1226	9.00548	9.19141	9.22874	9.35481	9.03042	8.96635		9.04229	9.01548	0.875297	1.61399	1.33743	1.07009	0.836111	0.760257	1.36743	1.10249	0.870163	0.795043	0.87269	0.502005	0.134408	0.0582732	0.875924	0.534781		0.168951	1.39704	2.2571	2.19903	2.04506	2.01106	1.94596	1.93202	2.39002	2.45012	2.4921	2.48909	2.16609	2.13693
9.03409	9.09908	9.0631	8.99012	8.97416	8.95617	9.08807	9.05906	9.1201	9.15507	9.0571	9.23303	9.23701	9.36	9.08209	9.05316		9.13119	9.06808	0.879096	1.61557	1.3378	1.06473	0.829096	0.75469	1.3731	1.08978	0.865362	0.794686	0.877136	0.497607	0.131077	0.0511378	0.878926	0.53022		0.154591	1.40209	2.25199	2.198	2.04	2.00598	1.94099	1.92801	2.38401	2.44899	2.48998	2.47998	2.16398	2.14599
9.08006	9.13624	9.11102	9.04782	9.05044	9.0393	9.12328	9.0884	9.16802	9.19028	9.106	9.24868	9.24092	9.36	9.12414	9.12846		9.22312	9.10524	0.882108	1.62355	1.34545	1.064	0.827042	0.754582	1.37584	1.09896	0.861274	0.792828	0.879854	0.501128	0.129669	0.0500523	0.882066	0.520607		0.130857	1.4068	2.24514	2.19604	2.04196	1.99522	1.93414	1.93388	2.38694	2.44312	2.47922	2.47216	2.15616	2.1411
9.13159	9.18561	9.16259	9.11646	9.14525	9.13723	9.16467	9.13265	9.20868	9.23663	9.16057	9.27182	9.24398	9.36	9.17559	9.20242		9.26369	9.14866	0.890086	1.62915	1.34844	1.07794	0.829688	0.756088	1.38381	1.10004	0.870257	0.796927	0.886676	0.495486	0.125295	0.0496332	0.890999	0.513744		0.120966	1.41592	2.25095	2.19898	2.03704	1.99897	1.93301	1.92904	2.38502	2.44102	2.47404	2.46208	2.16096	2.14794
9.1751	9.22211	9.21211	9.18513	9.24118	9.2392	9.20108	9.15909	9.24508	9.27709	9.2051	9.29403	9.245	9.356	9.2151	9.24914	8.99223	9.00927	9.19209	0.897777	1.64193	1.36084	1.09217	0.834371	0.768004	1.39563	1.10377	0.874133	0.812126	0.894119	0.499669	0.12348	0.0485794	0.898685	0.502928	0.128772	0.0506278	1.4267	2.24397	2.20201	2.03601	1.992	1.93601	1.92901	2.389	2.436	2.46699	2.45699	2.15797	2.17299
9.22215	9.27111	9.26111	9.24295	9.32547	9.33231	9.23832	9.19927	9.28134	9.31923	9.2492	9.30677	9.245	9.356	9.26116	9.31481	9.0971	9.13178	9.23325	0.901129	1.65351	1.36804	1.10689	0.844143	0.77904	1.40008	1.1126	0.889255	0.824014	0.898206	0.49472	0.123568	0.048305	0.901116	0.506505	0.143669	0.0634178	1.4354	2.23025	2.20691	2.04189	1.99102	1.94091	1.93195	2.39096	2.43404	2.46209	2.45111	2.14425	2.16907
9.25764	9.30466	9.30654	9.30239	9.41013	9.4112	9.2776	9.23068	9.33445	9.36355	9.29256	9.31492	9.24599	9.35204	9.29763	9.3932	9.19302	9.24682	9.2815	0.905505	1.66157	1.37849	1.12526	0.868844	0.797965	1.4024	1.11167	0.883117	0.828119	0.904901	0.480398	0.123253	0.0476468	0.903268	0.523009	0.144722	0.0589292	1.44372	2.21911	2.21195	2.03903	1.991	1.94397	1.95674	2.39298	2.43202	2.45309	2.44803	2.1341	2.16306
9.2991	9.3481	9.3541	9.35711	9.49415	9.5262	9.32608	9.27508	9.3701	9.40609	9.33011	9.33103	9.25201	9.352	9.33809	9.45712	9.31427	9.3803	9.31412	0.910703	1.66961	1.38645	1.13809	0.898052	0.825302	1.40478	1.11712	0.891159	0.833527	0.908671	0.493266	0.129048	0.0476819	0.909523	0.525006	0.130489	0.0516095	1.44961	2.22703	2.21602	2.04601	1.985	1.947	1.93702	2.389	2.429	2.453	2.446	2.14103	2.14399
9.34408	9.39112	9.40006	9.40502	9.55966	9.61714	9.36324	9.31224	9.41704	9.44618	9.37802	9.34276	9.25592	9.352	9.3772	9.5109	9.43356	9.5123	9.36594	0.911856	1.67264	1.38978	1.15462	0.93024	0.852944	1.40119	1.11807	0.890739	0.832187	0.909268	0.504676	0.132538	0.048513	0.911059	0.532271	0.13441	0.0469162	1.45477	2.24072	2.22286	2.04894	1.98402	1.94798	1.94484	2.38802	2.42802	2.453	2.44404	2.15374	2.14008
9.37675	9.43168	9.43572	9.45659	9.64334	9.70531	9.40864	9.35863	9.43883	9.48172	9.41075	9.35887	9.25898	9.35498	9.41272	9.56458	9.56397	9.67075	9.39875	0.912158	1.67439	1.39443	1.16432	0.954352	0.87969	1.3991	1.12024	0.89328	0.83211	0.909399	0.51614	0.134376	0.0491351	0.911536	0.536874	0.145234	0.052802	1.45491	2.24199	2.22895	2.05198	1.97904	1.94502	1.95393	2.38899	2.42899	2.45399	2.444	2.15499	2.13504
9.42108	9.48508	9.4851	9.51212	9.69915	9.77916	9.4571	9.4011	9.49206	9.52109	9.46007	9.37204	9.26201	9.355	9.45508	9.6101	9.68824	9.81026	9.45509	0.906873	1.66694	1.39324	1.16539	0.987869	0.904406	1.39693	1.11084	0.881988	0.819599	0.905517	0.519794	0.134815	0.0494029	0.905109	0.498452	0.139329	0.0610344	1.45106	2.239	2.23901	2.05202	1.973	1.95601	1.96501	2.39101	2.43002	2.455	2.446	2.151	2.131
9.45735	9.52036	9.53215	9.56701	9.76875	9.85268	9.50219	9.44815	9.52049	9.56324	9.49144	9.3887	9.26495	9.35402	9.49233	9.65421	9.80097	9.93181	9.49626	0.898982	1.66068	1.38535	1.16067	0.992222	0.916532	1.3907	1.09366	0.867108	0.800916	0.899469	0.51699	0.136942	0.0507262	0.895277	0.480857	0.143299	0.104566	1.44363	2.23998	2.24195	2.05986	1.97398	1.95993	1.97089	2.39493	2.43982	2.45696	2.44698	2.15198	2.12904
9.50846	9.5685	9.57852	9.60956	9.80859	9.91139	9.54654	9.49452	9.57641	9.59863	9.54543	9.41671	9.27193	9.354	9.5405	9.70645	9.86633	10.0023	9.54054	0.884938	1.65414	1.37397	1.14987	1.00527	0.929257	1.37378	1.08561	0.855411	0.787944	0.888545	0.514941	0.140651	0.0515812	0.878625	0.467063	0.158163	0.093763	1.43486	2.23505	2.24893	2.06297	1.97598	1.96297	1.97793	2.40292	2.44	2.457	2.44997	2.14705	2.12801
9.53712	9.61611	9.61911	9.66817	9.87514	9.9761	9.59111	9.54809	9.60211	9.63909	9.57812	9.4611	9.27602	9.35701	9.56813	9.76112	9.90905	10.022	9.58411	0.87795	1.64431	1.36925	1.14699	0.996043	0.925106	1.36765	1.06532	0.835198	0.777902	0.881228	0.512933	0.142189	0.0522896	0.872133	0.468318	0.142393	0.0834474	1.42673	2.23401	2.25702	2.06901	1.97996	1.97102	1.98401	2.41001	2.441	2.46001	2.45301	2.14801	2.13
9.59577	9.66694	9.6719	9.74734	9.93867	10.025	9.64096	9.59208	9.65196	9.68112	9.63384	9.50606	9.2858	9.36386	9.62775	9.81977	9.93153	10.0436	9.63494	0.868694	1.63973	1.36268	1.12683	0.978575	0.918586	1.36071	1.06221	0.83425	0.760102	0.871023	0.504849	0.141847	0.0521235	0.864098	0.476714	0.134319	0.0587367	1.41961	2.23792	2.26582	2.0739	1.95943	1.97982	1.98694	2.41588	2.44198	2.46588	2.45692	2.15192	2.13
9.65255	9.71562	9.71665	9.75694	9.94694	10.0607	9.68962	9.64459	9.68574	9.72168	9.68956	9.56156	9.31973	9.36698	9.68753	9.87159	9.95482	10.0837	9.6856	0.870296	1.63736	1.36239	1.12702	0.977426	0.908768	1.36207	1.0607	0.828843	0.757557	0.871157	0.496843	0.150262	0.0530327	0.867055	0.493953	0.128863	0.0553729	1.42044	2.24891	2.27294	2.08194	1.96396	1.97802	1.987	2.42592	2.45093	2.47294	2.46295	2.15994	2.12802
9.71111	9.76709	9.77208	9.79705	9.98305	10.078	9.7441	9.7021	9.75109	9.76009	9.74811	9.6352	9.35317	9.3861	9.74611	9.92505	9.97402	10.091	9.7341	0.869043	1.64423	1.36163	1.13577	0.97537	0.896865	1.36154	1.06736	0.837293	0.781114	0.868638	0.489014	0.139098	0.0535843	0.867057	0.500424	0.129539	0.0496802	1.42374	2.25703	2.28201	2.091	2.00502	1.982	1.98499	2.43101	2.455	2.47901	2.47201	2.16503	2.12499
9.76405	9.81023	9.80933	9.8196	10.0095	10.0908	9.79411	9.75112	9.79325	9.80618	9.80007	9.73325	9.43553	9.43611	9.79905	9.95153	9.98481	10.1018	9.78509	0.875338	1.64565	1.36364	1.13619	0.955544	0.874637	1.37159	1.07455	0.843617	0.792782	0.87255	0.505957	0.167856	0.0606537	0.87547	0.512101	0.12899	0.0448365	1.42759	2.27272	2.28691	2.09002	2.01286	1.98102	1.98107	2.43689	2.45696	2.48293	2.47888	2.18072	2.12009
9.81746	9.86049	9.85652	9.85761	10.0377	10.093	9.84053	9.79555	9.84745	9.86045	9.85049	9.81319	9.50331	9.63693	9.85147	9.98763	9.99094	10.102	9.8246	0.881576	1.65092	1.36722	1.13833	0.925379	0.85012	1.37536	1.08196	0.847036	0.791011	0.879974	0.502083	0.17705	0.138761	0.880242	0.5104	0.127406	0.0441265	1.43426	2.27498	2.29294	2.09396	2.0229	1.98001	1.97704	2.44096	2.46492	2.48795	2.48395	2.18298	2.11406
9.86009	9.9031	9.88908	9.89006	10.045	10.089	9.88111	9.84309	9.8921	9.91412	9.88909	9.89317	9.57917	9.71417	9.89509	10.0061	9.99501	10.098	9.87108	0.886972	1.65665	1.37387	1.13304	0.907603	0.826772	1.38042	1.08302	0.844491	0.783439	0.886756	0.506107	0.184794	0.147066	0.883927	0.508148	0.123917	0.0430695	1.43868	2.276	2.292	2.095	2.024	1.981	1.97501	2.44599	2.47201	2.49602	2.48601	2.183	2.11199
9.90019	9.94809	9.92625	9.91745	10.0519	10.0704	9.93099	9.88515	9.93905	9.96987	9.93115	9.97142	9.65742	9.7934	9.93911	10.0305	9.99794	10.0921	9.91021	0.892381	1.66189	1.37764	1.12676	0.890182	0.809107	1.39001	1.09705	0.868328	0.782803	0.894004	0.509315	0.186839	0.149981	0.887204	0.497966	0.122606	0.0428151	1.44385	2.27404	2.292	2.09402	2.02596	1.97904	1.98088	2.4411	2.47592	2.5058	2.48992	2.18398	2.10906
9.93871	9.98671	9.96074	9.94678	10.051	10.068	9.96772	9.92569	9.99656	10.0246	9.96772	10.0395	9.7493	9.76424	9.98068	10.0449	9.99899	10.095	9.95168	0.89888	1.66691	1.38416	1.12176	0.880552	0.808055	1.39477	1.10792	0.881849	0.801514	0.901959	0.516157	0.173077	0.0898381	0.891964	0.493086	0.118819	0.0415498	1.45211	2.27003	2.29101	2.09102	2.02798	1.97602	1.96314	2.44398	2.48195	2.50699	2.49794	2.17705	2.10999
9.97808	10.0351	9.99608	9.97504	10.05	10.057	10.0191	9.97409	10.0481	10.0821	10.0011	10.0871	9.84127	9.88533	10.0231	10.056	10.002	10.083	9.99009	0.906423	1.67415	1.39027	1.11545	0.875364	0.806129	1.40139	1.12128	0.896062	0.81476	0.909762	0.507636	0.126705	0.0453432	0.898894	0.490464	0.119072	0.0391555	1.45826	2.27301	2.288	2.092	2.03	1.97199	1.95999	2.44	2.489	2.50502	2.50201	2.18101	2.11803
10.0143	10.0753	10.0304	9.99169	10.049	10.0452	10.0504	10.0123	10.0991	10.1419	10.0403	10.1479	9.95982	10.0313	10.0593	10.0776	10.0049	10.0859	10.0283	0.912233	1.67659	1.39547	1.10913	0.872886	0.805472	1.4053	1.12623	0.905605	0.823352	0.91519	0.51471	0.102671	0.0379262	0.904851	0.492375	0.119954	0.037196	1.46243	2.27889	2.28604	2.092	2.02902	1.96905	1.95607	2.44098	2.49096	2.51384	2.50495	2.18689	2.12978
10.0536	10.1166	10.0736	10.0207	10.049	10.0401	10.0955	10.0625	10.1505	10.2004	10.0786	10.2193	10.0768	10.134	10.0986	10.1027	10.0179	10.083	10.0706	0.916081	1.67924	1.39905	1.12302	0.871474	0.808558	1.41089	1.1292	0.910036	0.831774	0.917319	0.522006	0.109505	0.0368597	0.910245	0.504475	0.117407	0.0385258	1.465	2.28197	2.28105	2.09299	2.03098	1.969	1.95006	2.441	2.49298	2.51202	2.50104	2.18601	2.12307
10.0931	10.1531	10.1091	10.0421	10.048	10.044	10.1301	10.0941	10.2041	10.2501	10.1151	10.2671	10.1952	10.2463	10.1401	10.1201			10.1131	0.916405	1.67715	1.39984	1.12846	0.871716	0.81013	1.41113	1.1297	0.91792	0.847093	0.916475	0.512993	0.106718	0.0321261	0.911696	0.510937			1.46374	2.28401	2.27599	2.09299	2.032	1.966	1.949	2.43798	2.494	2.514	2.504	2.19001	2.13
10.1283	10.1961	10.1482	10.0665	10.0549	10.0499	10.1751	10.1391	10.2412	10.302	10.1454	10.3052	10.2989	10.3872	10.1665	10.1602			10.1493	0.914253	1.67304	1.39604	1.12702	0.874661	0.810032	1.40679	1.1328	0.917969	0.848688	0.914098	0.509736	0.101035	0.0349627	0.90971	0.574917			1.46157	2.28792	2.27306	2.0881	2.03102	1.96404	1.94802	2.4282	2.49498	2.51302	2.50498	2.19392	2.13196
10.1687	10.2377	10.1847	10.0978	10.0719	10.0609	10.2137	10.1767	10.2936	10.3546	10.1827	10.3437	10.4042	10.5378	10.2146				10.1897	0.906016	1.66297	1.38999	1.12257	0.876863	0.80752	1.40067	1.12881	0.920708	0.852658	0.906571	0.505276	0.140945	0.107601	0.900961				1.45381	2.28502	2.26804	2.08701	2.02902	1.96202	1.948	2.42701	2.49103	2.51102	2.50302	2.19003	2.14192
10.2071	10.2721	10.2301	10.1271	10.0991	10.0851	10.2501	10.2161	10.3331	10.3971	10.2261	10.3831	10.4851	10.6109	10.2531		10.0681	10.123	10.2311	0.898355	1.65152	1.37893	1.11492	0.87807	0.806648	1.39481	1.12199	0.912744	0.851942	0.900078	0.488997	0.156225	0.123415	0.892433		0.143845	0.03256	1.44379	2.284	2.26499	2.085	2.024	1.961	1.948	2.42999	2.493	2.51	2.504	2.19099	2.15503
10.2483	10.3113	10.2713	10.1673	10.1334	10.1164	10.2932	10.2573	10.3841	10.4422	10.2624	10.4135	10.5292	10.5717	10.2992		10.0916	10.1132	10.2674	0.887739	1.63813	1.36751	1.10801	0.86963	0.801325	1.38475	1.11073	0.905744	0.844257	0.890765	0.530513	0.200838	0.125444	0.880757		0.158942	0.0453429	1.43394	2.28302	2.26009	2.08303	2.02597	1.961	1.94898	2.4241	2.49398	2.50803	2.50498	2.18707	2.16679
10.2916	10.3466	10.3106	10.2046	10.1815	10.1536	10.3306	10.2986	10.4186	10.4796	10.3065	10.4664	10.5636	10.6927	10.3406		10.1187	10.2436	10.3115	0.879534	1.6302	1.35488	1.099	0.862959	0.790938	1.37871	1.09232	0.884295	0.831157	0.881961	0.554792	0.20831	0.174929	0.873524		0.182158	0.145794	1.42361	2.27706	2.2501	2.07508	2.02204	1.96595	1.95296	2.42004	2.49202	2.50503	2.50005	2.18106	2.15809
[truncated: 64 more columns]
