# Supplementary material for: Kinematic Validation of a Multi-Kinect v2 Instrumented 10-Meter Walkway for Quantitative Gait Assessments
Source: PLoS One. 2015 Oct 13;10(10):e0139913. doi: 10.1371/journal.pone.0139913 (PMC4603795; doi:10.1371/journal.pone.0139913)
Supplement: S1 Data — (ZIP) [file pone.0139913.s001.zip › S1_Data/pp9_trial4.xls]

## Sheet: Sheet1
Kinect(x) SpineBase	Kinect(x) Head	Kinect(x) ShoulderLeft	Kinect(x) ElbowLeft	Kinect(x) WristLeft	Kinect(x) HandLeft	Kinect(x) ShoulderRight	Kinect(x) ElbowRight	Kinect(x) WristRight	Kinect(x) HandRight	Kinect(x) HipLeft	Kinect(x) KneeLeft	Kinect(x) AnkleLeft	Kinect(x) FootLeft	Kinect(x) HipRight	Kinect(x) KneeRight	Kinect(x) AnkleRight	Kinect(x) FootRight	Kinect(x) SpineShoulder	Kinect(y) SpineBase	Kinect(y) Head	Kinect(y) ShoulderLeft	Kinect(y) ElbowLeft	Kinect(y) WristLeft	Kinect(y) HandLeft	Kinect(y) ShoulderRight	Kinect(y) ElbowRight	Kinect(y) WristRight	Kinect(y) HandRight	Kinect(y) HipLeft	Kinect(y) KneeLeft	Kinect(y) AnkleLeft	Kinect(y) FootLeft	Kinect(y) HipRight	Kinect(y) KneeRight	Kinect(y) AnkleRight	Kinect(y) FootRight	Kinect(y) SpineShoulder	Kinect(z) SpineBase	Kinect(z) Head	Kinect(z) ShoulderLeft	Kinect(z) ElbowLeft	Kinect(z) WristLeft	Kinect(z) HandLeft	Kinect(z) ShoulderRight	Kinect(z) ElbowRight	Kinect(z) WristRight	Kinect(z) HandRight	Kinect(z) HipLeft	Kinect(z) KneeLeft
0.041	0.141	0.124006	0.088	0.151014	0.17301	0.127	0.088	0.135002	0.17499	0.078	0.0610058	0.0169942	0.111	0.0870058	0.036	-0.006	0.084	0.104006	0.902169	1.65994	1.39369	1.14676	0.893584	0.809169	1.41236	1.14567	0.925709	0.835401	0.90379	0.531169	0.144049	0.0528394	0.898519	0.510929	0.144429	0.0669607	1.44059	2.253	2.244	2.093	2.037	1.984	1.976	2.421	2.474	2.49801	2.49101	2.172	2.131
0.041	0.141	0.126932	0.088	0.157842	0.177887	0.127	0.088	0.135977	0.170113	0.078	0.0639324	0.0140676	0.111	0.0899324	0.036	-0.006	0.084	0.106932	0.901877	1.65895	1.3926	1.14647	0.890482	0.808681	1.41226	1.14545	0.925407	0.841147	0.903682	0.530476	0.143757	0.0525174	0.897973	0.510431	0.143814	0.0673119	1.44015	2.253	2.244	2.09202	2.037	1.98205	1.97795	2.421	2.474	2.50093	2.49589	2.172	2.13002
0.041	0.14891	0.129966	0.0929435	0.158	0.175034	0.130955	0.088	0.137977	0.171977	0.0809661	0.0679548	0.014	0.114955	0.09	0.036	-0.00501129	0.084	0.109966	0.901741	1.65905	1.39272	1.14464	0.890015	0.809323	1.41133	1.14521	0.925351	0.842536	0.90366	0.528285	0.143355	0.0534196	0.897812	0.50952	0.140102	0.066183	1.44003	2.253	2.24499	2.09101	2.03206	1.982	1.97899	2.42001	2.474	2.49606	2.49205	2.17101	2.12901
0.044	0.152006	0.134006	0.093	0.161	0.178	0.134006	0.0910138	0.139004	0.178998	0.0800079	0.0710059	0.017	0.115012	0.0900059	0.039	-0.002	0.0840079	0.117	0.9018	1.65929	1.39273	1.14485	0.891913	0.80933	1.41221	1.14551	0.92514	0.8415	0.90385	0.527889	0.143676	0.0552738	0.89775	0.508846	0.140314	0.065973	1.44047	2.252	2.244	2.09	2.032	1.981	1.978	2.419	2.473	2.49999	2.49299	2.167	2.128
0.044	0.154939	0.136939	0.093	0.161	0.178	0.136939	0.0978579	0.140959	0.17802	0.0839188	0.0739391	0.017	0.120878	0.0929391	0.039	-0.002	0.0879188	0.117	0.901741	1.65871	1.39321	1.1449	0.89337	0.814209	1.41193	1.14609	0.925101	0.841343	0.903654	0.527204	0.141691	0.0522135	0.897819	0.506636	0.142289	0.0625119	1.44075	2.252	2.24204	2.08804	2.032	1.981	1.978	2.41802	2.47398	2.4951	2.49006	2.16602	2.12702
0.0509075	0.160921	0.138974	0.0989207	0.16396	0.183921	0.145881	0.10096	0.144947	0.178	0.0869603	0.0769603	0.017	0.121	0.0959603	0.0419603	0.0029339	0.088	0.11996	0.901	1.65788	1.39311	1.14177	0.88967	0.810797	1.41111	1.14362	0.922742	0.838024	0.902821	0.527614	0.14164	0.0540742	0.897258	0.507133	0.148162	0.0657852	1.44019	2.25003	2.24003	2.08405	2.03003	1.98001	1.97603	2.41405	2.47005	2.49697	2.49	2.16501	2.12601
0.053012	0.170014	0.14502	0.103006	0.174996	0.186988	0.15002	0.10801	0.148014	0.182014	0.093004	0.0800199	0.017	0.111006	0.100016	0.042006	-3.98367e-06	0.084	0.129008	0.900871	1.65834	1.39277	1.14163	0.883346	0.806767	1.41059	1.1413	0.920681	0.843257	0.902081	0.528465	0.141779	0.0573072	0.897531	0.50703	0.14466	0.0668204	1.44129	2.245	2.234	2.08199	2.029	1.97899	1.975	2.413	2.47099	2.496	2.49199	2.16299	2.12898
0.0588617	0.176839	0.154769	0.105931	0.173046	0.181138	0.159769	0.112885	0.154839	0.188839	0.0949539	0.0897695	0.017	0.113931	0.107816	0.0449308	-0.00195389	0.084	0.132908	0.901358	1.65794	1.39442	1.14085	0.881357	0.810433	1.40854	1.14164	0.921071	0.837105	0.902676	0.540583	0.141252	0.055913	0.897901	0.507059	0.144758	0.0670154	1.44118	2.24305	2.23498	2.07907	2.02802	1.97607	1.97695	2.413	2.46514	2.49405	2.48907	2.15909	2.12118
0.0639455	0.188869	0.166869	0.114902	0.178935	0.190891	0.171869	0.124869	0.166869	0.202847	0.101924	0.09	0.017	0.110044	0.114924	0.0519237	-0.002	0.0869673	0.142891	0.900638	1.65865	1.39255	1.13486	0.877027	0.810876	1.40733	1.13863	0.918686	0.840175	0.902087	0.539001	0.140785	0.0574725	0.897148	0.508593	0.151624	0.0667035	1.44129	2.23805	2.22709	2.07109	2.02503	1.97105	1.96711	2.40608	2.45808	2.49004	2.47812	2.15702	2.121
0.074013	0.202023	0.18201	0.130022	0.185007	0.202999	0.188014	0.133009	0.177009	0.215019	0.11001	0.0950043	0.0170043	0.119	0.12301	0.0550173	-0.00199567	0.087	0.16201	0.899209	1.65777	1.39071	1.13661	0.878976	0.805681	1.40978	1.13463	0.915979	0.839116	0.901389	0.535956	0.136942	0.0551439	0.894959	0.509854	0.151486	0.0659399	1.43933	2.23399	2.22299	2.066	2.01597	1.96899	1.959	2.4	2.448	2.486	2.47299	2.15	2.121
0.0828185	0.217677	0.188859	0.144698	0.189899	0.20202	0.197798	0.138879	0.182879	0.227738	0.116859	0.0979395	0.0199395	0.119	0.129859	0.066758	0.000939509	0.087	0.168859	0.898681	1.65771	1.39019	1.1174	0.876236	0.806425	1.40673	1.13339	0.915108	0.836337	0.900753	0.533481	0.131355	0.0510053	0.894607	0.51277	0.148825	0.065891	1.43979	2.22812	2.21712	2.06404	1.99738	1.96312	1.95606	2.39706	2.44604	2.48404	2.46908	2.14804	2.12002
0.0938553	0.238724	0.206763	0.150921	0.200855	0.215816	0.206882	0.156763	0.195829	0.237868	0.134763	0.105895	0.02	0.119	0.140855	0.0827896	0.0029737	0.0899605	0.189724	0.897752	1.65502	1.38976	1.11571	0.872825	0.799956	1.40642	1.13163	0.913363	0.833477	0.900375	0.535374	0.133421	0.0513937	0.893337	0.512919	0.146727	0.0639854	1.43575	2.22011	2.20614	2.05413	1.99503	1.95313	1.94416	2.39305	2.43613	2.48005	2.46505	2.13813	2.11309
0.108006	0.252016	0.222008	0.161013	0.214003	0.235003	0.227014	0.173004	0.215004	0.253004	0.144006	0.113002	0.0200013	0.121999	0.154006	0.112027	0.00801022	0.0900032	0.203006	0.897148	1.65164	1.38821	1.11292	0.870644	0.800451	1.40865	1.13576	0.918031	0.834044	0.899588	0.533481	0.13347	0.0514717	0.892918	0.508129	0.144215	0.0630473	1.43552	2.219	2.20199	2.045	1.99099	1.938	1.92699	2.37899	2.43	2.473	2.457	2.135	2.111
0.116797	0.276435	0.233729	0.180548	0.218887	0.23891	0.248503	0.178864	0.220864	0.258864	0.153774	0.115932	0.0219548	0.121023	0.163774	0.153051	0.0236385	0.094887	0.212774	0.894677	1.64611	1.38624	1.11764	0.87625	0.80132	1.4038	1.13843	0.91978	0.840266	0.89699	0.534721	0.13303	0.0540797	0.890584	0.506879	0.13729	0.058896	1.43333	2.21216	2.19027	2.04109	1.97732	1.93214	1.9182	2.36532	2.42805	2.46811	2.45407	2.13207	2.11002
0.126892	0.28887	0.260708	0.19287	0.236805	0.25087	0.258892	0.19087	0.235838	0.272848	0.162903	0.121935	0.022	0.121	0.173892	0.18961	0.0378484	0.116762	0.244654	0.89367	1.64598	1.38089	1.11172	0.8691	0.79216	1.40325	1.14073	0.921986	0.837749	0.895278	0.535146	0.135711	0.0539718	0.890213	0.498145	0.145004	0.0623215	1.42951	2.212	2.18604	2.03605	1.97008	1.9231	1.91108	2.36104	2.42108	2.4591	2.45301	2.12804	2.10802
0.147981	0.32197	0.281981	0.21498	0.248989	0.265986	0.278982	0.209983	0.270968	0.29498	0.185979	0.126995	0.022	0.121	0.192983	0.24395	0.0879541	0.16096	0.260985	0.890383	1.63632	1.37415	1.10248	0.864704	0.790112	1.40091	1.13398	0.913528	0.829018	0.890454	0.531753	0.13602	0.0538301	0.888402	0.505893	0.152663	0.0691438	1.4235	2.209	2.17801	2.036	1.96201	1.91501	1.90201	2.358	2.41401	2.44701	2.44501	2.129	2.10201
0.156817	0.335715	0.300613	0.235572	0.259776	0.277755	0.298592	0.216857	0.271	0.29402	0.196776	0.133857	0.022	0.123939	0.200837	0.278286	0.132083	0.196266	0.277653	0.889273	1.63111	1.37349	1.10035	0.859606	0.782165	1.39875	1.13297	0.913667	0.829794	0.889	0.527587	0.137568	0.0509793	0.887675	0.509456	0.131491	0.0523986	1.41992	2.20606	2.17702	2.02914	1.962	1.90814	1.89808	2.35506	2.41204	2.447	2.44206	2.129	2.10004
0.181731	0.377548	0.331667	0.27557	0.293634	0.301742	0.328677	0.245688	0.277925	0.314774	0.224699	0.147849	0.0289247	0.124989	0.228699	0.335387	0.201258	0.289	0.311634	0.887301	1.62557	1.36614	1.10097	0.858491	0.779685	1.39456	1.13066	0.911632	0.829365	0.885409	0.525759	0.140498	0.0476357	0.887393	0.517889	0.152161	0.0710138	1.41421	2.20501	2.17502	2.02603	1.95606	1.90305	1.89404	2.34808	2.40508	2.44799	2.442	2.12109	2.09901
0.199047	0.399082	0.357072	0.293068	0.306096	0.323058	0.347052	0.254056	0.290017	0.320019	0.239051	0.15103	0.029	0.121993	0.246042	0.369108	0.278161	0.365208	0.329065	0.884627	1.61744	1.36459	1.102	0.856125	0.775001	1.3928	1.12722	0.908561	0.828328	0.882666	0.525522	0.139858	0.0505728	0.884869	0.512312	0.15781	0.0681371	1.40916	2.202	2.175	2.02299	1.953	1.90598	1.893	2.349	2.406	2.451	2.44401	2.12	2.098
0.225384	0.444927	0.397064	0.33111	0.359744	0.355247	0.376315	0.285269	0.299772	0.330749	0.267338	0.167612	0.029	0.118091	0.269452	0.429584	0.367899	0.481283	0.365155	0.877556	1.60474	1.35444	1.08605	0.814309	0.758711	1.38691	1.11793	0.897909	0.821598	0.874599	0.526829	0.138756	0.0521432	0.87887	0.519179	0.140906	0.0720973	1.39873	2.20005	2.17695	2.02007	1.95105	1.89721	1.89202	2.34998	2.406	2.451	2.44693	2.11902	2.09605
0.252704	0.469737	0.420748	0.359693	0.386715	0.395561	0.421506	0.310726	0.331649	0.352759	0.287781	0.191737	0.029	0.118	0.299671	0.478473	0.463958	0.571034	0.402594	0.870882	1.60083	1.34888	1.06767	0.818572	0.748183	1.37899	1.11395	0.888333	0.80884	0.868555	0.535979	0.139027	0.0536537	0.871787	0.524384	0.159766	0.0851562	1.39084	2.19407	2.17601	2.01505	1.94704	1.90195	1.89596	2.34604	2.40798	2.451	2.44601	2.11603	2.09501
0.277055	0.516076	0.46505	0.388059	0.425064	0.434062	0.444083	0.357055	0.338066	0.371023	0.316058	0.203055	0.0290109	0.118	0.320062	0.523097	0.554169	0.672155	0.433073	0.861028	1.58223	1.33579	1.062	0.812046	0.742795	1.36584	1.08084	0.862112	0.786372	0.857962	0.536978	0.139907	0.0546314	0.862895	0.532522	0.16833	0.0998725	1.38223	2.19	2.17501	2.018	1.94801	1.90701	1.90401	2.349	2.405	2.45599	2.447	2.11299	2.095
0.311288	0.564003	0.496349	0.425227	0.465166	0.473186	0.495922	0.391288	0.379146	0.385695	0.352247	0.237288	0.0358576	0.118	0.359186	0.583739	0.659803	0.768986	0.479044	0.84754	1.56739	1.32598	1.05589	0.796709	0.733464	1.35285	1.07325	0.838334	0.774781	0.846596	0.54229	0.150705	0.0555215	0.847441	0.521499	0.168418	0.107678	1.36103	2.18902	2.18284	2.018	1.9529	1.91484	1.90792	2.349	2.40402	2.45208	2.44994	2.10712	2.09304
0.346618	0.58676	0.53953	0.453694	0.50853	0.521476	0.533596	0.429585	0.40176	0.405782	0.383661	0.252836	0.0429235	0.115033	0.394618	0.623574	0.734203	0.849137	0.51264	0.836291	1.56225	1.31232	1.04209	0.794926	0.718998	1.33372	1.0525	0.807881	0.752889	0.834956	0.539997	0.153116	0.0551444	0.836932	0.524752	0.179409	0.122379	1.35191	2.18702	2.18597	2.02097	1.96487	1.91797	1.91295	2.35395	2.39807	2.45497	2.45692	2.10601	2.09498
0.399962	0.652953	0.590963	0.501966	0.56396	0.573963	0.587961				0.440959	0.302964	0.0619864	0.117998	0.443965	0.683957	0.768976	0.907958	0.570958	0.825258	1.54464	1.29726	1.02471	0.783548	0.707378	1.32887				0.824088	0.536163	0.169148	0.0554298	0.825918	0.530906	0.198556	0.132043	1.34005	2.189	2.192	2.025	1.97	1.921	1.91	2.357				2.105	2.096
0.440053	0.68133	0.63203	0.542053	0.591354	0.616984	0.634892	0.517192	0.477423	0.484192	0.480076	0.3411	0.0864228	0.118	0.48503	0.734799	0.823707	0.957822	0.611053	0.820395	1.5409	1.29399	1.02374	0.786568	0.713212	1.32048	1.04349	0.786154	0.733146	0.820573	0.541543	0.184791	0.0667817	0.819765	0.52414	0.172486	0.100935	1.33387	2.19291	2.20372	2.03282	1.97684	1.92198	1.91293	2.36188	2.39702	2.44995	2.44802	2.10891	2.09698
0.500352	0.745308	0.692352	0.60433	0.655308	0.668449	0.690406	0.583287	0.545265	0.542373	0.540352	0.407287	0.124589	0.138773	0.549308	0.787438	0.830935	0.964935	0.666406	0.81663	1.54123	1.29206	1.02193	0.781922	0.707207	1.31614	1.03369	0.785152	0.724415	0.816741	0.536398	0.199246	0.0832233	0.816197	0.506511	0.171464	0.100398	1.33578	2.19399	2.21389	2.04388	1.98096	1.92101	1.91696	2.37684	2.4059	2.4411	2.44206	2.10999	2.09106
0.560049	0.799046	0.741049	0.653046	0.683048	0.707037	0.750044	0.640046	0.598054	0.59406	0.599049	0.468074	0.167065	0.302065	0.608046	0.833049	0.862009	0.993006	0.725048	0.813548	1.54438	1.29937	1.0244	0.797341	0.719463	1.31071	1.02882	0.785622	0.72295	0.811851	0.530188	0.208478	0.158848	0.814986	0.510263	0.160558	0.0853758	1.33929	2.19901	2.22401	2.04901	1.98701	1.92999	1.915	2.38201	2.416	2.448	2.446	2.11201	2.092
0.617796	0.853857	0.798796	0.707857	0.739816	0.751081	0.802898	0.694857	0.662653	0.66551	0.656796	0.556163	0.244387	0.379387	0.662857	0.890796	0.872775	0.999857	0.781816	0.823591	1.55785	1.30662	1.04132	0.798094	0.723271	1.31656	1.03273	0.787912	0.735293	0.824545	0.527947	0.218413	0.168851	0.822151	0.501914	0.158689	0.0804331	1.34656	2.20684	2.2338	2.05684	1.99582	1.92118	1.91304	2.39473	2.42188	2.44408	2.44306	2.11984	2.08612
0.672416	0.910394	0.859351	0.761427	0.798373	0.803437	0.858405	0.757329	0.739178	0.737232	0.711416	0.626254	0.302383	0.437383	0.716427	0.906838	0.886849	1.00989	0.833448	0.837461	1.57202	1.31909	1.05409	0.804599	0.741096	1.33312	1.04564	0.790126	0.733413	0.838283	0.491379	0.196185	0.147189	0.835832	0.505054	0.150321	0.0693798	1.36217	2.20997	2.2429	2.0659	1.996	1.91506	1.91003	2.40192	2.42892	2.44994	2.443	2.12594	2.08105
0.735963	0.965967	0.907971	0.816967	0.846971	0.85397	0.911969	0.80897	0.809958	0.809957	0.773963	0.729939	0.401941	0.536941	0.779963	0.925989	0.893996	1.014	0.885969	0.848334	1.58406	1.33528	1.06856	0.827786	0.761208	1.34236	1.05689	0.791549	0.729922	0.849803	0.493239	0.204285	0.156175	0.845774	0.506849	0.143614	0.0596457	1.37465	2.217	2.249	2.074	2.002	1.92	1.911	2.41199	2.433	2.458	2.447	2.13	2.081
0.792711	1.01587	0.959822	0.868822	0.904689	0.907778	0.962845	0.866689	0.879423	0.892134	0.830711	0.828756	0.511512	0.647489	0.840623	0.944578	0.894	1.014	0.945645	0.862958	1.59811	1.34828	1.08353	0.842956	0.777099	1.35972	1.07058	0.830808	0.764494	0.865494	0.491744	0.191716	0.144104	0.858961	0.496515	0.143278	0.0570098	1.39151	2.23264	2.25291	2.074	2.002	1.91804	1.90611	2.41884	2.4418	2.45898	2.45384	2.14467	2.08589
0.850377	1.07832	1.0154	0.92341	0.95941	0.966366	1.02236	0.917454	0.951224	0.974115	0.884421	0.930897			0.897388	0.954891	0.898945	1.01499	0.994476	0.875466	1.61166	1.36213	1.10426	0.862132	0.795778	1.36693	1.0863	0.86252	0.785457	0.876611	0.491868			0.872533	0.493342	0.142162	0.0540421	1.40662	2.2419	2.25795	2.07697	2.00497	1.92097	1.90798	2.41702	2.442	2.459	2.45499	2.15588	2.09095
0.906045	1.13505	1.07104	0.982045	1.01204	1.02304	1.07605	0.989044	1.02404	1.04506	0.940049	1.03308	0.778143	0.83315	0.953045	0.96601	0.902	1.01599	1.05604	0.887324	1.62417	1.37433	1.12008	0.875527	0.804754	1.37924	1.10157	0.873618	0.791068	0.888795	0.504231	0.147054	0.0640649	0.883753	0.490337	0.139718	0.0575344	1.41839	2.24801	2.257	2.086	2.006	1.928	1.907	2.42	2.44301	2.46301	2.463	2.16201	2.09601
0.957943	1.18694	1.11804	1.03394	1.0561	1.06416	1.12892	1.03996	1.06614	1.11458	0.995864	1.12807	0.941671	1.00451	1.00494	0.977761	0.902	1.00816	1.10696	0.891926	1.63056	1.38318	1.12699	0.883508	0.808896	1.38352	1.10441	0.882656	0.800694	0.894396	0.516677	0.140503	0.0582582	0.887219	0.486567	0.137436	0.0511206	1.42346	2.25878	2.26092	2.08404	2.006	1.928	1.91092	2.42294	2.44986	2.47966	2.46692	2.17082	2.10482
1.01543	1.24839	1.1784	1.0845	1.11739	1.11945	1.1894	1.09347	1.15412	1.19124	1.05046	1.22306	1.11033	1.24263	1.06441	1.00275	0.92576	1.03869	1.16839	0.89203	1.62768	1.37952	1.12375	0.87377	0.805693	1.38405	1.09913	0.869337	0.795841	0.894312	0.534076	0.147389	0.100977	0.887468	0.479164	0.133668	0.0411199	1.42479	2.26098	2.26496	2.08499	2.01392	1.92206	1.90704	2.42399	2.45297	2.47802	2.47294	2.17496	2.11292
1.07314	1.30514	1.23714	1.14314	1.16413	1.17112	1.25314	1.15514	1.21815	1.25617	1.10714	1.30015	1.29436	1.4104	1.12314	1.06692		1.03225	1.22714	0.888213	1.62291	1.37225	1.11241	0.873109	0.802339	1.37458	1.09719	0.879215	0.79895	0.887327	0.523189	0.147216	0.0620747	0.88687	0.564288		0.0420713	1.41372	2.263	2.264	2.091	2.019	1.924	1.904	2.424	2.45702	2.47801	2.476	2.174	2.12001
1.13072	1.3637	1.29276	1.2017	1.21585	1.21991	1.30876	1.21272	1.28061	1.3235	1.16472	1.36261	1.43976	1.57044	1.18072	1.03472		1.13374	1.28276	0.881509	1.61483	1.35876	1.10257	0.860393	0.789682	1.36793	1.09407	0.877371	0.794773	0.881969	0.559209	0.145498	0.0761175	0.878966	0.482392		0.115506	1.40486	2.26104	2.26596	2.09296	2.02096	1.924	1.90498	2.42596	2.4658	2.48191	2.47404	2.17204	2.12391
1.19536	1.41846	1.35142	1.26042	1.26749	1.26753	1.37336	1.27637	1.34734	1.3844	1.2254	1.43132	1.56081	1.70567	1.24734	1.14785		1.10333	1.3434	0.867183	1.59864	1.34447	1.08574	0.839004	0.776184	1.35227	1.07616	0.860946	0.785681	0.869782	0.549952	0.165052	0.109743	0.862841	0.564036		0.123911	1.39334	2.26199	2.26897	2.09894	2.01605	1.92202	1.90005	2.42897	2.466	2.47705	2.47499	2.17398	2.14083
1.2601	1.48109	1.40809	1.31509	1.31807	1.31408	1.43709	1.35109	1.41809	1.45209	1.2921				1.3121	1.20408	0.996046	1.13004	1.40709	0.856122	1.59099	1.33367	1.07121	0.825578	0.763797	1.33938	1.07249	0.855113	0.770799	0.85441				0.856364	0.569398	0.193064	0.146495	1.38219	2.26501	2.266	2.098	2.019	1.92301	1.90301	2.429	2.466	2.47801	2.47401	2.17301
1.32667	1.54277	1.46977	1.37089	1.36702	1.36792	1.49485	1.40885	1.47879	1.51181	1.36063	1.58047	1.66622	1.81004	1.37769	1.2589	1.02639	1.15843	1.46877	0.850669	1.58991	1.32932	1.06066	0.824472	0.755535	1.33693	1.06912	0.850463	0.769829	0.847831	0.541406	0.179577	0.121636	0.852164	0.56789	0.202403	0.156216	1.37599	2.27088	2.26698	2.09898	2.02194	1.92692	1.90888	2.42704	2.46306	2.48584	2.47792	2.18182	2.16875
1.40124	1.60833	1.53533	1.43534	1.42639	1.4264	1.55835	1.4773	1.54136	1.58129	1.43821	1.63841	1.7056	1.84267	1.45125		1.0755	1.20849	1.5373	0.851609	1.58967	1.32671	1.05866	0.828023	0.755568	1.34163	1.0721	0.851825	0.772591	0.846463	0.563166	0.144524	0.078441	0.855356		0.219613	0.17375	1.38005	2.28189	2.26304	2.09504	2.02497	1.93591	1.91494	2.427	2.46894	2.48303	2.47602	2.1919	2.16108
1.4781	1.6751	1.60911	1.50611	1.4961	1.48609	1.62809	1.5411	1.60709	1.64108	1.51011	1.71009	1.73703	1.867	1.5271	1.43516	1.16813	1.30013	1.60809	0.859305	1.6001	1.3338	1.06662	0.824741	0.758654	1.34607	1.07607	0.853694	0.772375	0.858876	0.574123	0.134811	0.0627994	0.858064	0.562592	0.226521	0.181132	1.38701	2.27799	2.262	2.09201	2.027	1.94201	1.92402	2.422	2.46899	2.48601	2.485	2.186	2.17601
1.54449	1.74051	1.68233	1.57542	1.55955	1.54564	1.6896	1.60847	1.66762	1.69673	1.58138	1.76671	1.7546	1.867	1.59153	1.53962	1.25502	1.38604	1.67058	0.862634	1.60869	1.3387	1.07271	0.838594	0.76128	1.35348	1.08332	0.862822	0.788933	0.862546	0.569241	0.128826	0.0492097	0.860915	0.551014	0.226852	0.182294	1.39496	2.27311	2.26102	2.09591	2.02798	1.94884	1.93867	2.422	2.46313	2.49284	2.48696	2.18307	2.18187
1.61237	1.8044	1.74838	1.65327	1.63034	1.61931	1.7534	1.66943	1.72447	1.75941	1.64937	1.79772	1.75302	1.86403	1.65937	1.65195	1.34318	1.47616	1.73638	0.870981	1.62366	1.34734	1.07753	0.834671	0.770086	1.36545	1.08997	0.871469	0.796283	0.869831	0.507014	0.131315	0.0478104	0.870033	0.525283	0.225493	0.181389	1.40612	2.28588	2.26496	2.09204	2.028	1.94999	1.94692	2.42596	2.46399	2.49201	2.48997	2.19588	2.19686
1.682	1.87	1.82301	1.73601	1.72101	1.70101	1.817	1.732	1.79	1.824	1.722	1.804	1.757	1.864	1.724	1.74		1.42902	1.80101	0.878651	1.63879	1.35948	1.08934	0.85189	0.77816	1.38274	1.09694	0.877831	0.803021	0.877741	0.50616	0.13056	0.04714	0.877161	0.511985		0.10067	1.42035	2.292	2.268	2.101	2.032	1.956	1.949	2.426	2.472	2.495	2.494	2.201	2.195
1.73995	1.93384	1.89077	1.81261	1.81136	1.79234	1.87986	1.79486	1.84107	1.879	1.77995	1.8315	1.757	1.864	1.78293	1.77339		1.62445	1.86779	0.887097	1.65172	1.3699	1.09336	0.852194	0.784407	1.3904	1.11622	0.894979	0.817281	0.88437	0.506798	0.132976	0.0471105	0.887119	0.441814		0.0963288	1.43166	2.29004	2.27389	2.10689	2.03888	1.96189	1.95784	2.42895	2.47102	2.495	2.49302	2.19904	2.21661
1.80535	2.00034	1.96229	1.88726	1.89813	1.88903	1.95228	1.85243	1.9014	1.93445	1.84436	1.84685	1.75898	1.86202	1.85033	1.89972	1.70288	1.78342	1.93533	0.892249	1.65947	1.37621	1.09993	0.84927	0.78847	1.40062	1.11957	0.897923	0.820193	0.890509	0.485902	0.129258	0.0443778	0.891052	0.503065	0.123067	0.0537518	1.44077	2.27812	2.28093	2.10799	2.04197	1.96596	1.96196	2.43395	2.47397	2.49302	2.49894	2.19207	2.20908
1.8691	2.06311	2.0241	1.95911	1.98615	1.98717	2.01511	1.9181	1.9611	1.98909	1.9031	1.86703	1.76201	1.863	1.9121	2.01415	1.86829	1.92936	2.00111	0.896249	1.66299	1.38223	1.10487	0.857095	0.795551	1.39899	1.10949	0.887659	0.811959	0.896381	0.507472	0.134995	0.0449191	0.892968	0.53158	0.13908	0.0612993	1.44441	2.275	2.28801	2.11201	2.043	1.97503	1.96802	2.441	2.477	2.501	2.502	2.187	2.185
1.92672	2.12659	2.08465	2.02845	2.07502	2.09069	2.08152	1.97963	2.02361	2.04476	1.96463	1.88363	1.76885	1.86593	1.97363	2.10693	2.04115	2.14715	2.06654	0.889843	1.65845	1.38137	1.11451	0.866168	0.796078	1.39336	1.10478	0.874826	0.811471	0.891225	0.514973	0.137817	0.0443526	0.885477	0.53788	0.133328	0.0548243	1.43884	2.27304	2.29485	2.11983	2.04398	1.99359	1.97876	2.44296	2.477	2.50393	2.50396	2.18407	2.18304
1.99334	2.19631	2.15332	2.10128	2.16511	2.19596	2.14339	2.04733	2.06856	2.09352	2.02837	1.91073	1.77197	1.86501	2.03737	2.18523	2.21033	2.33317	2.12938	0.877137	1.64811	1.36902	1.12416	0.867479	0.787071	1.38021	1.08835	0.865165	0.788294	0.877666	0.523674	0.139474	0.0446865	0.873984	0.519982	0.139566	0.0639366	1.42892	2.27201	2.29995	2.12198	2.04895	2.00687	1.98593	2.44795	2.47898	2.51093	2.51291	2.184	2.17805
2.0611	2.26211	2.22109	2.16911	2.27513	2.30215	2.2081	2.11309	2.13008	2.14209	2.0961	1.95607	1.77801	1.865	2.1061	2.26712	2.42617	2.55417	2.1971	0.863223	1.63311	1.35567	1.11554	0.863952	0.787255	1.36835	1.07643	0.853198	0.789882	0.863784	0.530606	0.139092	0.0466309	0.860474	0.498645	0.107332	0.0679363	1.41529	2.28202	2.30701	2.12401	2.051	1.99901	1.994	2.451	2.482	2.515	2.518	2.19402	2.177
2.12666	2.3306	2.28078	2.23858	2.35928	2.40197	2.27464	2.17474	2.18194	2.19786	2.16166	1.99912	1.7829	1.86402	2.17166	2.34638	2.53675	2.66279	2.26462	0.845913	1.61837	1.34102	1.10113	0.865244	0.790406	1.3512	1.06273	0.838568	0.758313	0.846639	0.521584	0.140609	0.0472278	0.843565	0.48246	0.134457	0.091637	1.40099	2.29474	2.31484	2.1289	2.05198	2.00292	1.99498	2.45296	2.482	2.515	2.51996	2.20674	2.17994
2.20324	2.40031	2.35526	2.30831	2.44713	2.49607	2.35025	2.25322	2.23844	2.26434	2.24022	2.06237	1.81072	1.8739	2.24725	2.44304	2.60632	2.72539	2.33728	0.833968	1.60858	1.33075	1.09992	0.863023	0.790589	1.3364	1.0587	0.835211	0.761521	0.83444	0.509075	0.151054	0.0503781	0.832281	0.472864	0.124091	0.0783894	1.38957	2.30094	2.32094	2.129	2.05794	1.99805	1.99599	2.45597	2.48497	2.51401	2.51901	2.20898	2.18
2.28819	2.47018	2.42818	2.38717	2.52314	2.57515	2.42719	2.3242	2.31319	2.33715	2.32519	2.15425	1.86921	1.89015	2.33219	2.5262	2.6201	2.73505	2.40718	0.829772	1.60334	1.32597	1.09174	0.866013	0.794574	1.32822	1.04062	0.816923	0.759353	0.83036	0.514861	0.18244	0.0686146	0.828114	0.500075	0.15991	0.0809314	1.38671	2.29801	2.32901	2.13401	2.06	2.00201	1.998	2.46302	2.493	2.52499	2.52398	2.206	2.17798
2.36528	2.54337	2.50137	2.4545	2.57974	2.63663	2.50232	2.40617			2.4013	2.25378	1.95215	1.94967	2.41026	2.60524	2.66206	2.75554	2.48135	0.834612	1.61071	1.32931	1.09315	0.875205	0.800175	1.3296	1.05054			0.834263	0.507289	0.194648	0.0866086	0.833647	0.510282	0.131494	0.0572679	1.39366	2.30387	2.33193	2.13889	2.06196	2.00689	1.99898	2.46985	2.493			2.20796	2.1692
2.43926	2.61924	2.57427	2.52529	2.64237	2.69244	2.58022	2.48422	2.47713	2.48312	2.47031	2.38369	2.06486	2.19847	2.48129	2.66639	2.66597	2.75996	2.55823	0.841431	1.61894	1.33911	1.10092	0.879498	0.800943	1.3357	1.05278	0.828756	0.80389	0.840329	0.503428	0.205828	0.16417	0.840887	0.51345	0.127861	0.0495833	1.40204	2.32182	2.33794	2.14296	2.06398	2.00106	1.99504	2.46901	2.49795	2.53089	2.52588	2.22285	2.16504
2.5171	2.6941	2.64409	2.59408	2.69307	2.73805	2.65611	2.56611	2.57113	2.57313	2.55009	2.51415	2.18716	2.32116	2.5641	2.69804	2.67301	2.77601	2.6321	0.852918	1.63104	1.34984	1.10297	0.875677	0.800216	1.34999	1.06562	0.839894	0.803653	0.854008	0.512735	0.224966	0.184548	0.849637	0.511805	0.128037	0.0499943	1.41575	2.31301	2.339	2.141	2.066	2.005	1.99	2.473	2.49901	2.52499	2.52099	2.21801	2.16001
2.58856	2.76556	2.71262	2.64987	2.74201	2.77525	2.73344	2.64442	2.66216	2.6671	2.61666	2.62183	2.30561	2.43961	2.63458	2.72643	2.67986	2.78188	2.70356	0.86581	1.64633	1.36608	1.11221	0.873229	0.797309	1.36475	1.07937	0.835342	0.784094	0.866684	0.509015	0.207953	0.168347	0.862079	0.493666	0.11863	0.0458437	1.42983	2.31986	2.33606	2.13904	2.06796	2.00598	1.98804	2.47496	2.5039	2.51912	2.51022	2.2229	2.1649
2.63387	2.79479	2.74088	2.6819	2.75169	2.78268	2.77324	2.69026	2.73359	2.74556	2.65941	2.73198	2.50032	2.55413	2.68381	2.73486	2.69298	2.78848	2.73731	0.891728	1.64031	1.37522	1.12158	0.879166	0.807031	1.37972	1.09951	0.842315	0.779815	0.89089	0.492676	0.16161	0.0944538	0.889762	0.482527	0.127466	0.0529088	1.42973	2.29743	2.28554	2.11203	2.04504	1.98553	1.9735	2.43658	2.47797	2.49162	2.48259	2.20892	2.16735
2.69949	2.86299	2.80499	2.74099	2.80049	2.814	2.84849	2.76549	2.80449	2.83049	2.72249	2.84449	2.69193	2.77392	2.74799	2.78	2.6945	2.76601	2.80349	0.900973	1.64319	1.38468	1.12961	0.885315	0.813769	1.38336	1.10557	0.874772	0.793928	0.900548	0.502696	0.117085	0.048216	0.898259	0.490528	0.126705	0.0449562	1.43647	2.304	2.283	2.112	2.042	1.984	1.971	2.4335	2.48	2.4935	2.4865	2.2165	2.1675
2.76563	2.93158	2.87162	2.79293	2.83773	2.85221	2.92198	2.84437	2.88876	2.92554	2.78716	2.95815	2.85955	2.94155	2.79655	2.79225	2.74397	2.83409	2.87306	0.893876	1.64679	1.38244	1.12614	0.883096	0.817248	1.37962	1.10704	0.874603	0.797795	0.892246	0.521638	0.137195	0.0499833	0.894915	0.463029	0.116134	0.0460818	1.43467	2.30008	2.27761	2.11249	2.04347	1.97665	1.96659	2.43203	2.47951	2.49203	2.48307	2.20915	2.16897
2.83874	3.00524	2.94029	2.85436	2.88748	2.89011	2.99524	2.92269	2.97313	3.01557	2.84629	3.05649	3.03321	3.13797	2.86826	2.78383	2.66712	2.80581	2.94624	0.896808	1.63873	1.3753	1.12483	0.8755	0.813842	1.37266	1.10561	0.87649	0.795688	0.909155	0.550782	0.158747	0.0696233	0.907879	0.470462	0.0799025	0.058806	1.43138	2.30247	2.27701	2.11299	2.03756	1.96908	1.95957	2.42903	2.48049	2.48557	2.47508	2.20093	2.16554
2.89496	3.03696	2.97696	2.87997	2.90098	2.90698	3.03396	2.96696	3.03696	3.08295	2.91396	3.14295	3.2099	3.34189	2.93996			2.94193	2.99196	0.902904	1.61259	1.36148	1.11171	0.86755	0.806313	1.35721	1.10862	0.878482	0.791583	0.902804	0.512296	0.131365	0.0684708	0.900874			0.124632	1.40269	2.283	2.227	2.083	2.021	1.944	1.932	2.402	2.455	2.464	2.44601	2.203	2.155
2.96839	3.1192	3.05235	2.94459	2.95384	2.95299	3.10641	3.04039	3.11235	3.16716	2.99131	3.20759	3.34407	3.48292	3.01731			2.99974	3.05952	0.889503	1.6	1.34124	1.09832	0.862275	0.797973	1.34176	1.08695	0.857186	0.78018	0.888425	0.531382	0.185211	0.12833	0.888667			0.282338	1.39261	2.28006	2.22798	2.083	2.02002	1.94106	1.92711	2.40298	2.45891	2.45421	2.4323	2.19909	2.15989
3.04428	3.18538	3.12432	3.00444	3.00254	2.99659	3.17733	3.1143	3.20116	3.2413	3.06728	3.28229	3.43911	3.57613	3.09031	2.99526		3.07132	3.12736	0.877344	1.58749	1.32817	1.07572	0.853503	0.780209	1.33637	1.06102	0.833068	0.773225	0.874541	0.525451	0.192858	0.128659	0.878416	0.565512		0.265	1.37631	2.28396	2.22701	2.08696	2.01802	1.93902	1.92007	2.39409	2.44612	2.44608	2.43002	2.20296	2.16396
3.12605	3.26305	3.18905	3.08005	3.04804	3.03504	3.24905	3.18705	3.26205	3.31904	3.14905	3.36806	3.48904	3.62603	3.17205	3.08606		3.16904	3.20605	0.872629	1.57979	1.31995	1.06657	0.847045	0.7738	1.32987	1.06967	0.83813	0.765702	0.869511	0.52398	0.176632	0.108976	0.874087	0.563838		0.27561	1.37091	2.286	2.219	2.077	2.015	1.93801	1.918	2.388	2.444	2.448	2.429	2.205	2.168
3.20349	3.3346	3.27237	3.16239	3.11077	3.09385	3.3206	3.25762	3.34537	3.38668	3.22354	3.45824	3.54785	3.67799	3.25341	3.17428		3.23668	3.27956	0.871492	1.57663	1.31806	1.07701	0.854887	0.774026	1.33328	1.06565	0.837522	0.768486	0.871707	0.524755	0.148372	0.0715315	0.869598	0.560476		0.228088	1.36977	2.28698	2.21704	2.07013	2.02187	1.95173	1.91898	2.38604	2.43811	2.44113	2.42802	2.20696	2.16996
3.29115	3.4063	3.36015	3.24024	3.18527	3.15441	3.39428	3.33821	3.4173	3.45533	3.3161	3.52832	3.56781	3.6889	3.33719	3.277		3.33702	3.35724	0.873084	1.58435	1.31825	1.05503	0.846524	0.772792	1.34281	1.08395	0.852462	0.766173	0.867314	0.545663	0.145305	0.0578583	0.877095	0.526902		0.186919	1.3788	2.28304	2.21106	2.07	2.02497	1.9322	1.92494	2.38402	2.43701	2.44298	2.43097	2.20205	2.16802
3.36505	3.47804	3.42705	3.32806	3.27107	3.24806	3.45804	3.40504	3.47404	3.51904	3.39005	3.57801	3.579	3.7	3.40705	3.39107		3.44707	3.42404	0.882877	1.596	1.33071	1.07044	0.856215	0.799492	1.35138	1.09221	0.858131	0.774952	0.881387	0.497296	0.132091	0.0476999	0.882387	0.520372		0.17132	1.38988	2.273	2.213	2.07	2.022	1.946	1.93	2.38501	2.437	2.443	2.432	2.192	2.18
3.43839	3.54747	3.50528	3.41802	3.3757	3.34585	3.52649	3.46371	3.54347	3.57575	3.46339	3.59855	3.58194	3.69706	3.47941	3.50646		3.5517	3.49249	0.89379	1.61211	1.34112	1.08934	0.864282	0.802161	1.36569	1.09172	0.860322	0.793179	0.89231	0.506938	0.133098	0.0475239	0.893006	0.523403		0.156105	1.40465	2.26713	2.21691	2.06804	2.01613	1.94306	1.92804	2.39381	2.43896	2.44789	2.43787	2.18515	2.18
3.51133	3.62231	3.57833	3.50619	3.48302	3.45797	3.59438	3.52841	3.60543	3.63149	3.53732	3.61386	3.58596	3.70294	3.55035	3.61005		3.51734	3.56731	0.909862	1.63317	1.36328	1.10259	0.8634	0.804469	1.38148	1.10934	0.875122	0.8096	0.907658	0.499214	0.131753	0.0432005	0.909418	0.532347		0.149142	1.42278	2.26403	2.22096	2.07593	2.016	1.94696	1.93394	2.39697	2.44296	2.45295	2.44493	2.18599	2.19288
3.58003	3.69403	3.65604	3.58704	3.59906	3.58607	3.66503	3.58903	3.66603	3.69603	3.60904	3.63501	3.587	3.704	3.62103	3.71904	3.53008	3.65904	3.63704	0.920253	1.64474	1.37566	1.11372	0.864501	0.805992	1.39423	1.11862	0.8835	0.811844	0.919234	0.48963	0.129642	0.0403308	0.918331	0.557232	0.188728	0.143678	1.43797	2.26	2.23301	2.076	2.015	1.948	1.939	2.39901	2.444	2.455	2.449	2.177	2.19299
3.64277	3.75873	3.7276	3.66546	3.71375	3.7086	3.72777	3.65177	3.72583	3.75289	3.6757	3.65854	3.59288	3.70302	3.68083	3.79746	3.6781	3.73943	3.70664	0.92534	1.64939	1.38528	1.11354	0.866962	0.809894	1.39549	1.11986	0.882627	0.819304	0.927528	0.509246	0.133416	0.0419091	0.920046	0.543136	0.146899	0.0650787	1.44409	2.25313	2.24281	2.08385	2.01304	1.95192	1.94685	2.40979	2.44498	2.4599	2.45488	2.17308	2.17142
3.70936	3.82734	3.79733	3.74821	3.82097	3.83875	3.8003	3.71935	3.77652	3.80154	3.73939	3.67088	3.59597	3.70597	3.74736	3.89011	3.85827	3.94798	3.77732	0.917745	1.64693	1.38562	1.12923	0.874853	0.813703	1.39174	1.11281	0.876024	0.827868	0.919817	0.51062	0.13754	0.0411081	0.912672	0.547247	0.145456	0.0484179	1.44221	2.24211	2.24894	2.08202	2.01102	1.96685	1.95789	2.40802	2.44797	2.47188	2.46391	2.1631	2.17496
3.78004	3.90104	3.86804	3.82704	3.93205	3.96706	3.86903	3.79103	3.84802	3.87003	3.81303	3.71801	3.603	3.702	3.81604	3.99304	4.03108	4.14609	3.85203	0.905222	1.63809	1.37441	1.12836	0.895181	0.815326	1.37999	1.10094	0.864523	0.793461	0.905791	0.518972	0.143611	0.0435101	0.901863	0.52728	0.162173	0.0691178	1.43268	2.25101	2.26	2.081	2.014	1.96801	1.96	2.41	2.45	2.477	2.46901	2.17101	2.17
3.84849	3.96753	3.93746	3.90527	4.03473	4.08245	3.92868	3.85557	3.88322	3.91794	3.87855	3.74442	3.60691	3.702	3.88644	4.06736	4.18656	4.31232	3.91266	0.890153	1.62178	1.35863	1.13015	0.896931	0.826698	1.36461	1.08938	0.851224	0.776486	0.889706	0.523598	0.145273	0.0437546	0.888104	0.509229	0.167091	0.0838539	1.41619	2.2647	2.26587	2.08589	2.00813	1.97974	1.96685	2.41489	2.44902	2.47896	2.48074	2.1847	2.16804
3.9203	4.03732	4.01425	3.98918	4.16077	4.20382	4.0003	3.92433	3.95232	3.96356	3.94931	3.79847	3.61789	3.702	3.95731	4.14623	4.32961	4.4665	3.98826	0.872156	1.6087	1.34392	1.12059	0.905941	0.837426	1.34586	1.07602	0.838642	0.77315	0.871587	0.505571	0.148855	0.046364	0.870611	0.489988	0.162834	0.09421	1.40068	2.26698	2.27491	2.09392	2.00899	1.9701	1.97393	2.41995	2.45494	2.48791	2.4909	2.18698	2.17196
3.99503	4.10803	4.08903	4.06903	4.25103	4.30604	4.07603	3.99903	4.01303	4.02203	4.02703	3.86404	3.63803	3.70201	4.03303	4.23604	4.41002	4.55001	4.06003	0.856538	1.59384	1.32818	1.10454	0.912645	0.844213	1.33259	1.06462	0.828712	0.769596	0.853198	0.506892	0.156238	0.0494829	0.858088	0.488166	0.155317	0.0841325	1.38633	2.282	2.277	2.098	2.015	1.977	1.984	2.427	2.459	2.493	2.497	2.197	2.169
4.07149	4.18253	4.16255	4.14255	4.31965	4.38936	4.15151	4.07549	4.07675	4.08476	4.10644	3.95226	3.70076	3.72063	4.10557	4.31838	4.45315	4.58236	4.13453	0.852627	1.58703	1.3241	1.1003	0.923447	0.851487	1.32261	1.04527	0.811166	0.759881	0.849464	0.510617	0.174883	0.0559918	0.854079	0.502429	0.14821	0.0670268	1.37945	2.28494	2.28386	2.10192	2.01892	1.98583	1.98792	2.42994	2.46194	2.49986	2.50092	2.19896	2.1641
4.14923	4.25825	4.23825	4.21627	4.3804	4.46426	4.2223	4.15422	4.14136	4.14738	4.18126	4.06092	3.7812	3.91603	4.18422	4.40118	4.4837	4.60577	4.21124	0.855847	1.59585	1.32888	1.10473	0.926689	0.854362	1.31744	1.05426	0.824344	0.7785	0.854924	0.506245	0.192417	0.144945	0.854921	0.511026	0.143506	0.0580273	1.38533	2.28797	2.29093	2.10893	2.03088	1.99095	1.99196	2.44287	2.46794	2.51485	2.51288	2.20296	2.164
4.23603	4.33603	4.31203	4.29203	4.44502	4.52802	4.30103	4.23004	4.22504		4.26803	4.18206	3.88405	4.01905	4.27603	4.46701	4.505	4.612	4.28703	0.862056	1.59962	1.33373	1.11141	0.920007	0.848996	1.3207	1.04365	0.813131		0.862035	0.500982	0.199386	0.153996	0.859997	0.520549	0.144481	0.0509198	1.38969	2.28401	2.291	2.109	2.027	1.995	1.992	2.446	2.476	2.52301		2.19901	2.16
4.30059	4.40352	4.37561	4.3468	4.49784	4.57106	4.3695				4.32867	4.30921	3.99556	4.1286	4.33765	4.4944	4.51185	4.612	4.3555	0.875701	1.61003	1.34409	1.11447	0.914501	0.84034	1.34196				0.873	0.505961	0.213246	0.167974	0.875901	0.518309	0.145977	0.0503818	1.40112	2.30455	2.28904	2.10606	2.03679	1.99794	1.99102	2.44796				2.21759	2.16391
4.37333	4.47732	4.43743	4.40744	4.55646	4.6037	4.45224	4.38726	4.40803		4.40034	4.41999	4.12184	4.25484	4.4133	4.53265	4.51695	4.61993	4.42536	0.889721	1.62947	1.36071	1.12189	0.902016	0.830362	1.35447	1.07036	0.837552		0.887595	0.502404	0.190001	0.145731	0.888882	0.51187	0.139778	0.0472988	1.41903	2.30995	2.28702	2.10006	2.03898	1.99899	1.99397	2.44206	2.48098	2.52312		2.22295	2.16697
4.44204	4.54604	4.49704	4.46303	4.57801	4.61901	4.51904	4.46804	4.50405	4.51305	4.46903	4.52406	4.2581	4.29613	4.48304	4.55302	4.52	4.61999	4.49803	0.908339	1.64697	1.37598	1.13084	0.89794	0.8221	1.37678	1.0892	0.85398	0.779709	0.906899	0.498233	0.154478	0.0693804	0.906178	0.505731	0.13778	0.0468576	1.43716	2.305	2.282	2.099	2.039	1.999	1.996	2.442	2.48	2.507	2.5	2.218	2.172
4.50689	4.61187	4.55992	4.50921	4.59176	4.63571	4.58978	4.53682	4.5856	4.60934	4.52995	4.62526	4.43889	4.52506	4.54789	4.58249	4.52393	4.60624	4.55895	0.923912	1.66425	1.39228	1.13827	0.898697	0.822729	1.39561	1.10538	0.87202	0.795725	0.923485	0.503608	0.132911	0.0521167	0.920189	0.507677	0.137524	0.0426425	1.45148	2.305	2.27315	2.09605	2.03408	2.00097	1.99403	2.43708	2.48098	2.50208	2.50098	2.21603	2.17692
4.57634	4.67935	4.62834	4.56348	4.62864	4.65185	4.6633	4.61228	4.6791	4.714	4.60033	4.73396	4.60739	4.68251	4.62229	4.61073	4.54975	4.63571	4.63131	0.9293	1.66769	1.39579	1.14882	0.89352	0.819818	1.40906	1.12545	0.89597	0.826077	0.926286	0.511979	0.118011	0.0429166	0.927868	0.476712	0.12828	0.038767	1.45663	2.30302	2.26607	2.09204	2.03202	1.99605	1.99202	2.43502	2.48298	2.50992	2.49803	2.21699	2.177
4.64703	4.75103	4.69203	4.61902	4.65402	4.67201	4.73904	4.68403	4.77304	4.82205	4.66403	4.84004	4.80208	4.93008	4.69703	4.65803			4.70103	0.934696	1.66504	1.39456	1.13866	0.889395	0.811825	1.41096	1.13551	0.911093	0.829176	0.930965	0.538199	0.132813	0.0915715	0.933688	0.553553			1.45424	2.304	2.26	2.092	2.028	1.988	1.989	2.431	2.488	2.504	2.495	2.218	2.168
4.71842	4.81753	4.7595	4.66792	4.68628	4.69352	4.81531	4.75835	4.85909	4.91983	4.73542	4.92609	4.9781	5.10903	4.76646	4.71866			4.7685	0.926531	1.65304	1.38315	1.13336	0.878648	0.801333	1.39457	1.13714	0.91695	0.841683	0.919396	0.49261	0.11837	0.0517232	0.929063	0.60318			1.44381	2.30498	2.25511	2.09102	2.03289	1.98115	1.98215	2.42317	2.48702	2.50987	2.49011	2.21507	2.17093
4.79229	4.89426	4.82933	4.7304	4.72067	4.71876	4.88434	4.83823	4.95508	5.01509	4.80533	5.01812	5.13946	5.27046	4.84326	4.77744			4.84328	0.915278	1.6402	1.36936	1.11625	0.866695	0.78683	1.38307	1.12491	0.91099	0.836157	0.913416	0.484331	0.166654	0.0982458	0.912778	0.597942			1.42878	2.30302	2.25203	2.08902	2.03003	1.97704	1.97408	2.41805	2.49294	2.5001	2.4801	2.21401	2.19378
4.86902	4.97002	4.89902	4.79502	4.75501	4.74901	4.96502	4.92302	5.05502	5.09902	4.88302		5.25302	5.39402	4.92002		4.63801	4.76701	4.91902	0.897346	1.6249	1.34908	1.10032	0.851679	0.780708	1.36732	1.10561	0.888824	0.823115	0.899677		0.177244	0.127523	0.891126		0.206843	0.163883	1.41338	2.292	2.245	2.088	2.034	1.977	1.968	2.417	2.493	2.492	2.478	2.203
4.9877	5.07917	5.02021	4.90328	4.83539	4.81899	5.07173	5.03668	5.16804	5.19808	5.00523	5.22368	5.35043	5.48289	5.0357	5.00896	5.02477	5.1672	5.03475	0.874153	1.58596	1.31678	1.05985	0.827084	0.765602	1.33742	1.07738	0.850292	0.792396	0.873027	0.496822	0.139161	0.078751	0.87298	0.602694	0.196115	0.145283	1.37459	2.2919	2.22602	2.07802	2.03694	1.96759	1.95512	2.40302	2.48197	2.49157	2.47806	2.20838	2.18726
5.0673	5.15285	5.09782	4.98032	4.8935	4.87055	5.14733	5.11184	5.23144	5.25351	5.08529	5.30429	5.37725	5.49935	5.11678	5.08737	5.081	5.21655	5.11479	0.871155	1.58623	1.31465	1.05974	0.822431	0.769645	1.33528	1.07348	0.844937	0.785828	0.867975	0.49238	0.123346	0.0621303	0.872094	0.55402	0.16639	0.12049	1.37417	2.28853	2.22154	2.07404	2.03651	1.96949	1.95748	2.39755	2.47655	2.49448	2.48147	2.20305	2.18701
5.1166	5.21608	5.1446	5.0431	4.9701	4.9341	5.20659	5.16059	5.26156	5.28256	5.1311	5.34706	5.39751	5.49201	5.16859	5.14613	5.11711	5.24461	5.16509	0.875995	1.59293	1.32133	1.06041	0.840037	0.782048	1.34505	1.07386	0.845971	0.78221	0.870849	0.490994	0.119577	0.058947	0.878875	0.548224	0.178725	0.134837	1.38272	2.292	2.2235	2.0765	2.035	1.971	1.958	2.3995	2.47449	2.4965	2.4865	2.2055	2.18949
5.20947	5.29266	5.24649	5.13804	5.05966	5.02616	5.28506	5.24543	5.33305	5.3402	5.22799	5.41402	5.4099	5.51094	5.255	5.25545	5.16603	5.28699	5.25499	0.882029	1.60312	1.32859	1.0753	0.855703	0.794138	1.35617	1.07309	0.843105	0.785466	0.876377	0.504781	0.10909	0.0462474	0.885013	0.547084	0.180329	0.114745	1.39354	2.29496	2.22105	2.07104	2.0305	1.97152	1.95947	2.39802	2.4721	2.49799	2.48654	2.20551	2.18469
5.27089	5.37635	5.31333	5.20978	5.15405	5.11807	5.34243	5.28857	5.36469	5.37713	5.29087	5.42738	5.41198	5.50952	5.31589	5.38075	5.23483	5.35039	5.33248	0.890669	1.60614	1.34409	1.08668	0.861463	0.802474	1.37133	1.08446	0.849314	0.794381	0.88739	0.497537	0.112716	0.045264	0.891045	0.52593	0.17101	0.11489	1.40288	2.29154	2.21892	2.07545	2.02951	1.972	1.95901	2.40394	2.47893	2.49948	2.49392	2.206	2.19291
5.33737	5.45128	5.4024	5.31939	5.30051	5.27958	5.42129	5.35625	5.41329	5.42128	5.35841	5.42723	5.40902	5.51099	5.38234	5.47246	5.27356	5.33261	5.4033	0.904459	1.62172	1.36517	1.10582	0.851403	0.790158	1.38081	1.11127	0.867515	0.794528	0.899963	0.490469	0.124219	0.0434947	0.907074	0.527861	0.119291	0.0434992	1.41345	2.27195	2.23003	2.08897	2.02799	1.96595	1.95495	2.40701	2.48197	2.51001	2.51097	2.19296	2.1989
5.43911	5.52867	5.51241	5.42447	5.44072	5.43788	5.49965	5.4245	5.4912	5.49641	5.47106	5.48987	5.41499	5.50693	5.4742	5.59855	5.42887	5.49998	5.48656	0.904119	1.63013	1.36296	1.09032	0.844146	0.792282	1.38486	1.10565	0.863502	0.802088	0.898234	0.49563	0.134772	0.0448164	0.908064	0.501493	0.125537	0.0489365	1.41999	2.25909	2.23712	2.0812	2.02503	1.95211	1.94213	2.41004	2.47418	2.51316	2.50413	2.18105	2.17109
5.44891	5.59045	5.54967				5.55947	5.47059	5.50983	5.53367	5.47695	5.4781	5.41401	5.50006	5.49283	5.64856	5.60048	5.68139	5.53755	0.906806	1.63305	1.38124				1.38264	1.10555	0.860021	0.799156	0.902304	0.49567	0.131281	0.0481504	0.908397	0.536608	0.180274	0.0706176	1.42661	2.26693	2.2479	2.09983				2.41397	2.49085	2.52787	2.5159	2.18596	2.17893
5.52284	5.66085	5.61985				5.63284	5.53786	5.58683	5.60185	5.54785	5.51093	5.41799	5.5	5.56784	5.73082	5.77463	5.88357	5.60585	0.897241	1.62953	1.37207				1.37047	1.12078	0.866466	0.801425	0.896772	0.520137	0.131509	0.0480902	0.895847	0.533378	0.152671	0.0600732	1.42453	2.267	2.25698	2.099				2.42198	2.48302	2.528	2.51899	2.187	2.18199
								5.68135			5.58932	5.445	5.50707		5.8481		6.02248										0.864522			0.544992	0.123379	0.0406695		0.554502		0.127025										2.52824			2.21654
5.707	5.80623	5.7912			5.96572	5.76833		5.71267		5.74194	5.6177	5.445	5.51294	5.74108	5.94696		6.24465	5.76329	0.873482	1.59076	1.33459			0.80838	1.34498		0.843205		0.875173	0.542506	0.125982	0.045113	0.870324	0.482857		0.0952063	1.38327	2.26043	2.26889	2.09553			1.95825	2.43393		2.54977		2.18043	2.17543
5.7912	5.88221	5.8682	5.86022	5.99232	6.10224	5.8392	5.74023	5.77718	5.78517	5.8292	5.70907	5.47306	5.51405	5.8212	6.02625	6.19613	6.34013	5.84019	0.86555	1.57993	1.32384	1.09971	0.894121	0.812751	1.33761	1.04029	0.807435	0.752374	0.870966	0.562093	0.165328	0.0531011	0.858773	0.487728	0.167501	0.113365	1.37272	2.26301	2.27203	2.10203	2.01599	1.98797	1.97999	2.44302	2.501	2.55402	2.54702	2.183	2.17301
5.86715	5.95988	5.94397	5.94111	6.10996	6.19318	5.91499	5.82497	5.84286	5.84779	5.90222	5.73847	5.49664	5.53679	5.89715	6.11896	6.2447	6.38745	5.91197	0.85819	1.57303	1.3219	1.1018	0.92347	0.845761	1.32739	1.03396	0.801828	0.73925	0.858702	0.552583	0.157857	0.05135	0.856454	0.487335	0.149442	0.0893572	1.37424	2.26712	2.2841	2.11296	2.01413	1.97819	1.97494	2.45011	2.50198	2.56106	2.55508	2.18413	2.17796
5.96018	6.03137	6.02231	6.03121	6.18732	6.28816	5.99529	5.90331	5.91239	5.91144	6.00113	5.93824			5.99018	6.19632	6.3015	6.42368	5.99031	0.867865	1.58049	1.32381	1.09958	0.908918	0.828869	1.32425	1.03495	0.800878	0.73927	0.871834	0.569808			0.862437	0.514392	0.132589	0.0640728	1.37823	2.27691	2.29193	2.11003	2.02491	1.99386	1.97004	2.45892	2.50002	2.56596	2.56194	2.19491	2.17503
6.01903	6.11003	6.09603	6.06602	6.19802	6.29502	6.07403	5.99203	5.98603	5.99203	6.05403	5.95305	5.62804	5.76204	6.05203	6.25602	6.313	6.43	6.06503	0.863563	1.59097	1.33197	1.11284	0.907652	0.840721	1.32946	1.04043	0.811983	0.754004	0.863843	0.49551	0.156167	0.112487	0.861883	0.523158	0.144461	0.0586587	1.38484	2.282	2.294	2.117	2.031	1.994	1.976	2.461	2.503	2.566	2.564	2.202	2.17
6.10195	6.18884	6.17184	6.133	6.25836	6.34112	6.16196	6.07807	6.07918	6.07123	6.13297	6.08177	5.73698	5.86992	6.14191	6.30436	6.32417	6.434	6.14097	0.873045	1.60448	1.34379	1.12297	0.914245	0.844215	1.34226	1.04966	0.820945	0.766409	0.872775	0.494673	0.175483	0.13279	0.871669	0.518315	0.147406	0.0551391	1.40034	2.28616	2.29298	2.11994	2.04101	2.00198	1.98501	2.46094	2.50704	2.56795	2.56698	2.2051	2.17591
6.17813	6.25623	6.23923	6.21309	6.36776	6.43098	6.23912	6.16402	6.17392	6.16988	6.21111	6.22438	5.89619	6.02425	6.21517	6.33367	6.33784	6.434	6.21911	0.889503	1.61793	1.35953	1.13085	0.910641	0.834935	1.36159	1.06982	0.839064	0.776762	0.889253	0.507811	0.170902	0.127985	0.887688	0.515462	0.137443	0.0510465	1.41112	2.29886	2.29102	2.11506	2.04199	2.00002	1.98599	2.45606	2.50997	2.56404	2.56502	2.21291	2.16908
6.24523	6.33222	6.30621	6.26617	6.37014	6.43004	6.31925	6.23927	6.26931	6.27133	6.27223	6.32936	6.03767	6.06976	6.28624	6.36008	6.33801	6.434	6.29524	0.903811	1.63569	1.37715	1.13081	0.906987	0.836379	1.3789	1.0877	0.855943	0.782075	0.903714	0.50649	0.145272	0.0619871	0.901467	0.513876	0.137286	0.0503106	1.42659	2.29504	2.28299	2.11098	2.042	2.004	1.99101	2.451	2.51	2.56502	2.56002	2.21402	2.181
6.31879	6.40286	6.37177	6.31955	6.41308	6.44107	6.39684	6.32394	6.36709	6.37519	6.34476	6.44324	6.24879	6.30894	6.36274	6.38529	6.3412	6.43424	6.37075	0.913471	1.6458	1.38465	1.13535	0.890404	0.826462	1.38934	1.09609	0.866409	0.793389	0.914252	0.503364	0.130092	0.0517337	0.909969	0.515653	0.139064	0.0504839	1.43501	2.30608	2.28091	2.10601	2.04204	2.00401	1.99405	2.44999	2.51012	2.57195	2.56503	2.21909	2.18204
6.39037	6.48031	6.44138	6.36956	6.41994	6.44695	6.47233	6.40925	6.46513	6.48305	6.41339	6.55501	6.41057	6.48445	6.42941	6.41177	6.35884	6.45581	6.4384	0.917187	1.6499	1.38235	1.13388	0.888081	0.816677	1.39378	1.12268	0.891617	0.813185	0.916193	0.516375	0.128435	0.0538711	0.915303	0.496965	0.120494	0.0481308	1.4399	2.31294	2.27307	2.10699	2.04597	2.00499	1.99896	2.44901	2.5209	2.56704	2.56797	2.22693	2.18597
6.46109	6.5501	6.51208	6.42707	6.46101	6.46802	6.54909	6.4881	6.57013	6.59713	6.48009	6.66012	6.59626	6.70128	6.50409	6.43011		6.4771	6.51309	0.914135	1.6462	1.37494	1.12851	0.871913	0.806081	1.38746	1.119	0.886757	0.814346	0.913472	0.529863	0.135292	0.0468813	0.911928	0.481717		0.0487949	1.43718	2.311	2.26999	2.105	2.04901	2.001	1.999	2.449	2.523	2.575	2.573	2.226	2.18601
6.53477	6.63081	6.58379	6.48268	6.47256	6.48332	6.62485	6.57384	6.67707	6.70718	6.55376	6.75765	6.81284	6.93902	6.57784	6.52355		6.5588	6.59181	0.909693	1.63392	1.3679	1.11142	0.865895	0.798573	1.379	1.1118	0.892472	0.819745	0.906418	0.516509	0.120352	0.0484366	0.910131	0.597063		0.202982	1.42449	2.30808	2.26498	2.10601	2.05503	2.001	2.00097	2.45197	2.52704	2.57301	2.56997	2.22304	2.19181
6.60619	6.70516	6.65717	6.54529	6.52441	6.51267	6.70312	6.65113	6.77588	6.81577	6.6242	6.81733	6.98308	7.12589	6.65513	6.57443		6.54021	6.66616	0.897053	1.62059	1.34974	1.09992	0.848793	0.779466	1.36639	1.10842	0.895456	0.822014	0.893308	0.60326	0.133492	0.0887547	0.898224	0.598227		0.11447	1.4111	2.31591	2.26302	2.10699	2.05797	2.001	1.99803	2.44903	2.53096	2.57399	2.56703	2.22696	2.1742
6.68634	6.78531	6.73929	6.61629	6.5612	6.54713	6.78029	6.74031	6.87432	6.92534	6.70532	6.88836	7.08634	7.2293	6.73532	6.64632	6.43815	6.56515	6.7473	0.883459	1.60625	1.33314	1.08399	0.842518	0.775743	1.3514	1.09982	0.89217	0.819907	0.882427	0.585246	0.165845	0.123372	0.882211	0.586678	0.166088	0.123389	1.39496	2.313	2.25698	2.10698	2.06701	2.00401	1.994	2.44699	2.53298	2.56899	2.56499	2.22799	2.171
6.77887	6.87186	6.81885	6.69587	6.61572	6.58268	6.86088	6.82682	6.96183	7.01986	6.7939	6.98838	7.1804	7.3114	6.82298	6.73404	6.47862	6.60764	6.83084	0.874899	1.59091	1.3209	1.07668	0.847519	0.774043	1.34209	1.09248	0.889332	0.821772	0.8733	0.577489	0.117915	0.0935264	0.874369	0.58056	0.187561	0.145184	1.38438	2.313	2.25192	2.10094	2.06901	2.00699	1.993	2.44492	2.52795	2.56699	2.562	2.22599	2.17267
6.8583	6.95031	6.89631	6.7753	6.68142	6.64445	6.94129	6.90134	7.03733	7.09831	6.87627	7.11488	7.21668	7.34768	6.91221	6.82916	6.5355	6.66648	6.90732	0.868407	1.59004	1.31281	1.06641	0.855648	0.785281	1.33475	1.08625	0.885841	0.822841	0.865073	0.461328	0.102804	0.0630397	0.869741	0.573265	0.20229	0.160128	1.37764	2.313	2.24506	2.09505	2.06999	2.00601	1.993	2.43806	2.52304	2.56601	2.562	2.22501	2.23346
6.9391	7.02409	6.9751	6.86411	6.77112	6.72012	7.01409	6.97608	7.09508	7.16807	6.9601	7.20105	7.251	7.36001	6.9811	6.93612	6.61611	6.74812	6.98509	0.870484	1.5962	1.31741	1.06724	0.863167	0.794638	1.34152	1.08756	0.880397	0.820693	0.865655	0.460875	0.0938645	0.0477972	0.873203	0.562727	0.206883	0.164713	1.38385	2.31001	2.245	2.09699	2.06799	2.007	1.993	2.43401	2.515	2.57099	2.567	2.22101	2.22199
7.0158	7.09987	7.05487	6.95097	6.86713	6.81915	7.08674	7.04366	7.16064	7.22448	7.0368	7.24327	7.25404	7.36393	7.0578	7.03567	6.70856	6.84151	7.06082	0.881708	1.60492	1.3261	1.07646	0.868324	0.808417	1.35388	1.08818	0.878259	0.815423	0.877461	0.504362	0.113204	0.0455864	0.883431	0.544107	0.192745	0.150952	1.39407	2.31596	2.24705	2.09005	2.06199	2.00592	1.99096	2.43802	2.51404	2.56595	2.56896	2.22596	2.21102
7.0873	7.17724	7.13224	7.03715	6.96801	6.92199	7.15235	7.10242	7.21744	7.26758	7.1083	7.26776	7.25796	7.35806	7.1293	7.18454	6.84763	6.97568	7.13428	0.889543	1.62121	1.33768	1.08665	0.869578	0.802825	1.36889	1.08953	0.877309	0.808587	0.888224	0.502716	0.113566	0.0452632	0.888015	0.501984	0.148614	0.107438	1.40755	2.31204	2.25195	2.09495	2.06101	1.99907	1.98704	2.43998	2.51796	2.56105	2.56504	2.22204	2.21298
7.15609	7.25509	7.2091	7.12812	7.08017	7.05119	7.22509	7.16808	7.26006	7.30204	7.18109	7.29003	7.262	7.361	7.19909	7.24512			7.20909	0.909659	1.63994	1.35951	1.10176	0.859039	0.796802	1.38543	1.09898	0.877347	0.813002	0.90677	0.499304	0.113611	0.0432983	0.908988	0.525404			1.42867	2.302	2.26101	2.101	2.05799	1.99298	1.98099	2.44701	2.51299	2.55999	2.55999	2.215	2.22701
7.22683	7.32978	7.29179	7.222	7.21446	7.20177	7.29682	7.23463	7.30754	7.33637	7.25182	7.31325	7.25911	7.35795	7.26777	7.33735	7.13986	7.18505	7.2828	0.917225	1.65612	1.37458	1.11053	0.858236	0.798089	1.39586	1.11064	0.882604	0.81474	0.915073	0.486556	0.114139	0.0419658	0.91546	0.512932	0.13723	0.0577376	1.44398	2.30295	2.27114	2.1041	2.04998	1.9781	1.97191	2.45107	2.50902	2.55494	2.55592	2.21591	2.23275
7.29837	7.39741	7.3604	7.30824	7.34089	7.35466	7.36738	7.28952	7.35459	7.36872	7.32238	7.33481	7.26891	7.35403	7.33442	7.45398	7.30059	7.36244	7.35239	0.930613	1.66318	1.38826	1.12508	0.882963	0.806655	1.40514	1.11027	0.876018	0.81471	0.930871	0.502629	0.118413	0.0433281	0.925859	0.545128	0.138102	0.0609915	1.45701	2.29903	2.2829	2.11292	2.04802	1.98692	1.96407	2.45695	2.51098	2.55004	2.54906	2.20807	2.21119
7.36805	7.47006	7.44106	7.38607	7.46009	7.49411	7.43606	7.35006	7.38904	7.41103	7.39206	7.36301	7.272	7.39297	7.40405	7.55607	7.49314	7.55916	7.42305	0.929324	1.66537	1.38832	1.13714	0.90428	0.827697	1.40465	1.11177	0.876201	0.812292	0.931373	0.546988	0.121633	0.0588409	0.922676	0.55368	0.129585	0.0496107	1.45979	2.29701	2.29	2.114	2.051	1.98999	1.968	2.462	2.513	2.556	2.549	2.21	2.206
7.44178	7.54985	7.51587	7.47594	7.58346	7.64057	7.51188	7.42772	7.43847	7.45054	7.47176	7.37056	7.27205	7.357	7.47683	7.6469	7.68483	7.77895	7.49584	0.92121	1.65664	1.38264	1.14439	0.931523	0.85069	1.39559	1.1261	0.890619	0.84202	0.92124	0.544273	0.125461	0.0467201	0.916726	0.553776	0.149532	0.064126	1.45354	2.30704	2.29405	2.11705	2.04499	1.97992	1.964	2.45697	2.5111	2.55703	2.55309	2.21509	2.20692
7.51121	7.62613	7.59312	7.56004	7.71352	7.78041	7.59011	7.49227	7.48052	7.49846	7.53923	7.42043	7.27694	7.357	7.55116	7.72709	7.84815	7.95302	7.57114	0.902433	1.64299	1.3699	1.14303	0.948794	0.871237	1.37579	1.10204	0.868185	0.835771	0.901593	0.546287	0.134497	0.0494095	0.899367	0.526628	0.155937	0.083411	1.43848	2.31096	2.29894	2.12194	2.04401	1.97308	1.964	2.45403	2.5199	2.55997	2.56091	2.22291	2.20008
7.57214	7.69864	7.66814	7.64217	7.81519	7.89572	7.66564	7.56613	7.55006	7.54905	7.60065	7.46662	7.29003	7.36152	7.60715	7.79815	7.98663	8.12363	7.64514	0.878463	1.61086	1.35384	1.13242	0.959505	0.887276	1.35527	1.0868	0.838375	0.774184	0.877399	0.538471	0.140033	0.0481715	0.877193	0.524422	0.159386	0.103258	1.40448	2.29947	2.30301	2.124	2.04049	1.98101	1.97101	2.4555	2.51201	2.54701	2.54401	2.21148	2.192
7.64877	7.77465	7.74473	7.73163	7.91508	8.01477	7.74067	7.63732	7.60775	7.5999	7.67733	7.53184	7.30465	7.37631	7.68476	7.88313	8.045	8.18731	7.71924	0.860328	1.595	1.34297	1.12252	0.969404	0.901335	1.33392	1.07379	0.802577	0.747783	0.86261	0.532905	0.140985	0.0490794	0.856119	0.523886	0.186159	0.133445	1.39055	2.28892	2.30701	2.12402	2.03938	1.98929	1.97647	2.45705	2.51353	2.55777	2.55281	2.20193	2.18905
7.73583	7.84693	7.82438	7.81188	8.0058	8.11621	7.81641	7.71986	7.66847	7.66047	7.7683	7.60644	7.33626	7.38692	7.76984	7.97132	8.11047	8.23612	7.79987	0.857774	1.58658	1.33021	1.11137	0.975613	0.916997	1.33456	1.06318	0.787221	0.737666	0.858881	0.521617	0.148579	0.051492	0.854772	0.532514	0.179112	0.128092	1.38101	2.28353	2.30997	2.13194	2.03999	1.98107	1.98096	2.46643	2.51499	2.558	2.55597	2.19901	2.189
7.81805	7.92455	7.90704		8.12302	8.19602	7.89155	7.78306	7.74906	7.73207	7.84905	7.72707	7.40906	7.41316	7.85255	8.06405	8.15503	8.29302	7.87655	0.857227	1.58486	1.32532		0.951364	0.931127	1.33103	1.03196	0.790526	0.735282	0.859026	0.532361	0.17507	0.053104	0.853507	0.547182	0.155881	0.0825366	1.3807	2.2895	2.317	2.139		1.985	1.985	2.4745	2.51	2.558	2.56001	2.2035	2.182
7.88256	7.99862	7.98062	7.96067	8.15404	8.25091	7.96458	7.86251	7.82458	7.81249	7.91658	7.81501	7.48227	7.61325	7.91953	8.13758	8.18739	8.31263	7.94962	0.857272	1.57509	1.32651	1.11124	0.973611	0.918746	1.3296	1.038	0.797853	0.738313	0.856123	0.506499	0.154951	0.106989	0.857343	0.49815	0.133137	0.0661475	1.37084	2.28096	2.31989	2.14591	2.04993	2.00169	1.991	2.47996	2.51294	2.55996	2.56687	2.19998	2.188
7.96112	8.07811	8.05418	8.02627	8.20542	8.30045	8.03917	7.9431	7.91598	7.90398	7.99315	7.92873	7.57497	7.57053	7.99812	8.18646	8.19987	8.31597	8.02615	0.865637	1.58565	1.3392	1.1221	0.966514	0.900368	1.34678	1.05063	0.813445	0.753538	0.863408	0.49392	0.158963	0.0767249	0.866617	0.515348	0.141738	0.0529265	1.37986	2.28496	2.32	2.14501	2.05791	2.00101	1.99298	2.48198	2.51102	2.57088	2.56799	2.20593	2.1791
8.03507	8.14707	8.11707	8.08905	8.26902	8.32602	8.11907				8.07006	8.0521	7.70015	7.70616	8.07707	8.21503	8.20801	8.32	8.10007	0.869924	1.6067	1.3555	1.13801	0.950494	0.889643	1.35761				0.868786	0.495133	0.155176	0.076366	0.869701	0.494249	0.124653	0.0478098	1.39944	2.29501	2.32399	2.141	2.06	2.00301	1.996	2.479				2.214	2.188
8.10353	8.21944	8.18357	8.13991	8.28466	8.3446	8.19047	8.10423	8.11888	8.12465	8.13363	8.15577	7.84881	7.86949	8.14455	8.24241	8.21387	8.32	8.1744	0.883958	1.62383	1.37678	1.14498	0.94444	0.872557	1.36716	1.10141	0.847948	0.784154	0.885334	0.488199	0.151186	0.0723464	0.880929	0.493036	0.127538	0.0475653	1.41192	2.30185	2.31617	2.13806	2.05902	2.00887	2.00089	2.47802	2.51696	2.56506	2.563	2.21889	2.18408
8.17634	8.29135	8.25039	8.19747	8.30184	8.3559	8.26631	8.18526	8.21612	8.23599	8.20138	8.27689	8.02638	8.07809	8.21635	8.25984	8.21697	8.31505	8.23941	0.895139	1.62662	1.38411	1.14614	0.937008	0.858973	1.38431	1.1248	0.88532	0.794658	0.894171	0.511938	0.164268	0.0842386	0.894189	0.492881	0.132752	0.0490759	1.42512	2.30794	2.30906	2.13602	2.05206	2.00702	2.001	2.47305	2.51799	2.56104	2.56894	2.22395	2.18994
8.24408	8.36709	8.32308	8.25106	8.33902	8.36001	8.34508	8.26709	8.33211	8.35813	8.26608	8.38613	8.20619	8.27419	8.29108	8.29002	8.21905	8.28706	8.31708	0.910712	1.64016	1.39148	1.14806	0.90533	0.843444	1.39262	1.13985	0.900222	0.813537	0.91181	0.501141	0.146122	0.060435	0.907354	0.504043	0.136451	0.0525954	1.43372	2.31301	2.30699	2.135	2.057	2.003	2.004	2.46699	2.518	2.562	2.56799	2.22901	2.189
8.31758	8.44745	8.39364	8.303	8.35372	8.36981	8.42251	8.34549	8.43011	8.47573	8.33958	8.50472	8.38162	8.45158	8.35968	8.31158	8.26217	8.34096	8.38764	0.912555	1.64495	1.38867	1.14224	0.895862	0.829204	1.39699	1.13995	0.911032	0.829061	0.911712	0.529327	0.138801	0.0467535	0.911049	0.488676	0.118702	0.0392765	1.43672	2.31791	2.30013	2.13108	2.05896	2.00594	2.004	2.46111	2.51898	2.56004	2.56015	2.23391	2.18802
8.38723	8.5192	8.45927	8.35245	8.36488	8.37692	8.49322	8.43105	8.53879	8.59369	8.41318	8.59896	8.59166	8.70813	8.4312	8.33375		8.33804	8.46118	0.910642	1.63903	1.38443	1.12613	0.888363	0.820347	1.39141	1.13271	0.922275	0.841552	0.910593	0.546175	0.153759	0.0746014	0.908332	0.494342		0.0527148	1.43027	2.318	2.29308	2.12309	2.05801	2.00897	2.00202	2.46397	2.52493	2.55901	2.55604	2.234	2.18503
8.4681	8.5941	8.53609	8.41107	8.38604	8.38402	8.5671	8.50811	8.63412	8.70512	8.49009	8.68209	8.7672	8.89822	8.5121	8.35916			8.53909	0.902442	1.62323	1.36759	1.11354	0.87193	0.80501	1.38099	1.12161	0.921569	0.846655	0.898782	0.53005	0.172012	0.108095	0.903863	0.491185			1.41658	2.316	2.28499	2.12199	2.068	2.01	2.003	2.46398	2.523	2.55899	2.55199	2.23199	2.19199
8.54242	8.6694	8.60651	8.46584	8.41342	8.40065	8.64828	8.5932	8.72703	8.80195	8.56344	8.74859	8.92466	9.06643	8.58936	8.48239			8.61244	0.888613	1.6046	1.3534	1.09201	0.864243	0.797587	1.36606	1.11819	0.920943	0.850714	0.884454	0.568573	0.173724	0.127087	0.890797	0.588104			1.39837	2.31404	2.27619	2.11808	2.06898	2.00902	2.00202	2.44931	2.52202	2.55117	2.5471	2.2271	2.18808
8.62625	8.74929	8.68629	8.53736	8.45364	8.42776	8.72829	8.67923	8.81125	8.89021	8.64824	8.84513	9.02908	9.17306	8.67622	8.5732			8.69526	0.875319	1.59206	1.33565	1.07354	0.857371	0.785241	1.35124	1.11079	0.913329	0.850215	0.871277	0.503868	0.182738	0.139471	0.877628	0.58139			1.38395	2.3031	2.26906	2.11503	2.07197	2.01395	1.99705	2.44702	2.51407	2.55199	2.54898	2.21907	2.19395
8.7171	8.82709	8.76509	8.6111	8.50809	8.47608	8.80609	8.75909	8.8921	8.97509	8.7381	8.9611	9.09205	9.24004	8.7621	8.64813		8.70008	8.7721	0.860317	1.57873	1.32031	1.05685	0.84565	0.793656	1.34065	1.09201	0.893903	0.845421	0.859323	0.457352	0.134652	0.0932782	0.859881	0.571405		0.224845	1.37207	2.30001	2.25999	2.10699	2.072	2.00801	1.997	2.44099	2.51499	2.552	2.552	2.214	2.20499
8.79356	8.89767	8.83469	8.68854	8.58063	8.53783	8.87961	8.83163	8.97052	9.04665	8.81946		9.1293	9.27435	8.83856	8.74615		8.76576	8.84856	0.85822	1.5758	1.31362	1.04995	0.853619	0.798116	1.33612	1.09063	0.896629	0.830482	0.854138		0.112538	0.0684294	0.860901	0.559711		0.220551	1.3685	2.30491	2.25509	2.09915	2.06906	2.01389	1.99896	2.43609	2.50715	2.55298	2.55102	2.21596
8.86817	8.97315	8.91312	8.77305	8.67098	8.6181	8.95713	8.90715	9.03429	9.10732	8.89417	9.11419	9.14384	9.275	8.91514	8.85775		8.91729	8.92514	0.859179	1.57679	1.3145	1.05	0.849835	0.797201	1.3417	1.0863	0.886931	0.81706	0.855711	0.504627	0.134267	0.0645588	0.861177	0.543473		0.180605	1.37045	2.30698	2.25006	2.09307	2.05516	2.00115	1.999	2.4271	2.50206	2.55498	2.55397	2.21798	2.1822
8.95008	9.04508	8.99009	8.86411	8.77813	8.72815	9.02608	8.97107	9.09105	9.15204	8.97308	9.17103	9.161	9.279	8.99508	8.96512		9.03114	8.99509	0.865096	1.58509	1.32008	1.06785	0.862638	0.80164	1.34751	1.08442	0.880334	0.810105	0.863447	0.494604	0.12743	0.055089	0.865085	0.517031		0.156467	1.37636	2.29899	2.253	2.09	2.05199	1.98699	1.99098	2.431	2.493	2.545	2.551	2.21099	2.18201
9.0195	9.11058	9.06145	8.95405	8.88861	8.85035	9.0906	9.02777	9.13603	9.18528	9.0425	9.19645	9.16492	9.27606	9.0645	9.0668		9.1465	9.06645	0.878568	1.59946	1.33903	1.07652	0.860878	0.810058	1.35706	1.08661	0.87572	0.805803	0.877457	0.497722	0.127361	0.0542188	0.877658	0.501467		0.129122	1.39328	2.29215	2.25692	2.08902	2.04515	1.98015	1.97142	2.43198	2.48908	2.545	2.54806	2.20415	2.18787
9.0854	9.18036	9.13731	9.04121	9.00296	8.97189	9.15442	9.09241	9.17762	9.21969	9.11137	9.2188	9.17194	9.276	9.12941	9.16015		9.04398	9.12745	0.891334	1.61969	1.3567	1.08984	0.866547	0.796974	1.37149	1.09134	0.871062	0.804828	0.889867	0.499038	0.128995	0.0514358	0.890384	0.498178		0.117513	1.41131	2.28606	2.26394	2.09395	2.04302	1.97306	1.96208	2.43398	2.49098	2.54302	2.54404	2.19706	2.21673
9.15808	9.24908	9.20809	9.1291	9.12916	9.12019	9.21808	9.15306	9.21906	9.25904	9.18508	9.24202	9.17201	9.273	9.20108	9.26813	9.03721	9.0922	9.19808	0.905722	1.63496	1.36984	1.11142	0.870271	0.802305	1.38545	1.09886	0.872481	0.796628	0.905194	0.495445	0.129809	0.0505993	0.903399	0.502939	0.141764	0.0624489	1.42855	2.28099	2.27101	2.09401	2.04099	1.96999	1.95199	2.43601	2.494	2.541	2.536	2.19599	2.20998
9.22181	9.31281	9.27868	9.21244	9.26055	9.26922	9.28083	9.20307	9.26318	9.29041	9.24881	9.25967	9.17691	9.273	9.26481	9.37108	9.20585	9.25398	9.26475	0.91537	1.64857	1.37994	1.12958	0.87936	0.814522	1.39611	1.09359	0.865432	0.803079	0.916764	0.499082	0.128897	0.0500601	0.910792	0.52649	0.145108	0.061537	1.43835	2.27511	2.27885	2.09989	2.03216	1.96116	1.94709	2.44091	2.49302	2.54198	2.53698	2.19011	2.19037
9.28626	9.38516	9.34919	9.29208	9.37864	9.40741	9.34723	9.26034	9.30848	9.3246	9.31721	9.28174	9.17898	9.27399	9.32629	9.46986	9.38691	9.46456	9.3342	0.916825	1.65053	1.38787	1.14015	0.912008	0.840912	1.39527	1.10356	0.871131	0.80404	0.920163	0.518265	0.134059	0.0493285	0.910189	0.538504	0.142818	0.0532771	1.44565	2.27006	2.28493	2.10297	2.02903	1.96693	1.94799	2.4499	2.49695	2.542	2.537	2.18308	2.18012
9.35506	9.45507	9.42207	9.37908	9.48712	9.55613	9.41707	9.32607	9.36304	9.36705	9.38506	9.29803	9.18401	9.274	9.39107	9.56009	9.57917	9.68718	9.40307	0.912978	1.64874	1.38883	1.15347	0.935789	0.875229	1.38815	1.09245	0.858449	0.798148	0.915368	0.52448	0.136182	0.0493486	0.907297	0.539874	0.143182	0.0628425	1.444	2.274	2.29001	2.10899	2.024	1.974	1.946	2.45001	2.49501	2.53601	2.538	2.187	2.175
9.4157	9.51962	9.4876	9.45439	9.5996	9.68426	9.48456	9.38964	9.40216	9.41302	9.4457	9.32444	9.18987	9.27694	9.45562	9.6442	9.74741	9.86716	9.47154	0.901074	1.64132	1.38145	1.15656	0.9639	0.903859	1.38026	1.08332	0.847651	0.786744	0.904091	0.524862	0.137825	0.0480282	0.895052	0.50521	0.155007	0.0750297	1.43448	2.27204	2.30175	2.1041	2.02204	1.97106	1.94894	2.45685	2.4999	2.54187	2.54192	2.18504	2.17402
9.48738	9.58841	9.56136	9.52737	9.71699	9.8119	9.55539	9.45543	9.45554	9.4596	9.52234	9.37555	9.19297	9.27997	9.52341	9.71737	9.93835	10.0504	9.5414	0.886417	1.62962	1.3679	1.14599	0.991472	0.931036	1.36068	1.06722	0.833513	0.776587	0.891707	0.529717	0.139159	0.048684	0.878474	0.495063	0.133343	0.0978907	1.42129	2.27299	2.30696	2.1149	2.01803	1.97199	1.96189	2.457	2.49802	2.54696	2.54894	2.18599	2.16904
9.5611	9.66009	9.63309	9.60708	9.81309	9.92611	9.62809	9.53109	9.50708	9.51707	9.59509	9.4311	9.20804	9.28001	9.5961	9.81111	10.043	10.153	9.61409	0.86805	1.61811	1.35194	1.12915	1.00606	0.954426	1.34765	1.05413	0.824024	0.771794	0.873801	0.528914	0.146532	0.0491018	0.860129	0.482722	0.135384	0.103342	1.40673	2.27001	2.31101	2.118	2.02701	1.96201	1.967	2.463	2.50301	2.55301	2.55302	2.182	2.16599
9.63752	9.73064	9.70168	9.67077	9.88756	10.0153	9.7006	9.60556	9.57077	9.57587	9.6676	9.50752	9.24332	9.29079	9.67547	9.89832	10.0508	10.1834	9.68366	0.859662	1.60318	1.34281	1.11815	1.01128	0.967272	1.33642	1.04721	0.819095	0.758791	0.866207	0.524299	0.164277	0.0505422	0.851163	0.483976	0.138961	0.0812367	1.39419	2.27491	2.31787	2.11898	2.03191	1.97083	1.96798	2.46496	2.51183	2.56085	2.56674	2.18396	2.16109
9.71217	9.80221	9.77123	9.79165	9.97602	10.0833	9.78111	9.68314	9.64122	9.64919	9.74217	9.60393	9.3152	9.44526	9.75116	9.97812	10.0856	10.2117	9.7562	0.851194	1.59642	1.33446	1.11423	0.950893	0.963139	1.32903	1.03872	0.811584	0.776725	0.856804	0.526603	0.186622	0.145212	0.843831	0.501562	0.167291	0.12951	1.38654	2.27698	2.32097	2.12889	2.00332	1.98682	1.96899	2.46599	2.51299	2.561	2.56601	2.18697	2.15704
9.79209	9.87708	9.84707	9.85506	10.051	10.139	9.85708	9.76408	9.72411	9.7321	9.82509	9.71215	9.40013	9.53413	9.83109	10.0631	10.145	10.24	9.83208	0.850865	1.6003	1.33227	1.10731	0.960284	0.939308	1.32952	1.03455	0.808865	0.793074	0.856434	0.514313	0.193085	0.153206	0.843505	0.517029	0.127042	0.0432762	1.39007	2.28201	2.324	2.132	2.01302	1.976	1.964	2.471	2.51301	2.56801	2.56901	2.19101	2.151
9.86641	9.94553	9.90672	9.90787	10.0882	10.1733	9.92553	9.83449	9.81505	9.81913	9.89941	9.83438	9.50769	9.63974	9.90541	10.1198	10.1489	10.2459	9.8976	0.854698	1.60075	1.33528	1.10653	0.946858	0.903997	1.33185	1.03388	0.804719	0.787637	0.859769	0.516963	0.21406	0.174787	0.847651	0.524236	0.12892	0.040059	1.39247	2.29081	2.324	2.12808	2.02866	1.97502	1.96498	2.471	2.51985	2.57485	2.57683	2.19981	2.14904
9.93551	10.0155	9.96955	9.93779	10.1029	10.1849	9.99649	9.91542	9.90635	9.91432	9.96454	9.94422	9.61523	9.74624	9.97451	10.1637	10.1569	10.245	9.96551	0.859098	1.60785	1.33868	1.11132	0.93699	0.867233	1.33632	1.05476	0.824296	0.777543	0.861875	0.516375	0.214401	0.175568	0.854123	0.518056	0.128136	0.0409232	1.39853	2.29596	2.32102	2.12403	2.04488	1.98493	1.965	2.471	2.51702	2.57301	2.57402	2.20298	2.14503
9.99605	10.0821	10.03	9.99903	10.133	10.186	10.0651	9.98306	10.0141	10.0181	10.018	10.0421	9.7221	9.853	10.038	10.189	10.161	10.252	10.0281	0.866682	1.61743	1.35189	1.11136	0.899806	0.825766	1.34502	1.06206	0.82995	0.758522	0.869542	0.514924	0.202777	0.164183	0.861282	0.511885	0.119628	0.0393998	1.40769	2.299	2.31899	2.124	2.052	1.98301	1.96801	2.465	2.521	2.568	2.571	2.204	2.141
10.048	10.1448	10.083	10.0334	10.1389	10.1683	10.1288	10.0517	10.1112	10.1348	10.0671	10.1284	9.83685	9.85398	10.093	10.2234	10.1639	10.2461	10.0889	0.880108	1.63036	1.36393	1.10988	0.884379	0.809849	1.35829	1.08104	0.85289	0.772292	0.882615	0.507617	0.16599	0.0776144	0.874374	0.495272	0.117245	0.0391939	1.42217	2.30096	2.31115	2.11909	2.052	1.98889	1.97683	2.46206	2.521	2.56996	2.57002	2.20694	2.14296
10.1014	10.2023	10.1394	10.0706	10.139	10.1522	10.1883	10.1192	10.202	10.2428	10.1164	10.2101	9.97542	10.0399	10.1454	10.2339	10.1689	10.246	10.1483	0.894704	1.64345	1.37683	1.11757	0.880857	0.80525	1.37154	1.10419	0.881475	0.800853	0.897402	0.502725	0.120725	0.0452848	0.888223	0.489572	0.116043	0.0391999	1.43588	2.30298	2.30606	2.11603	2.05892	1.989	1.98491	2.45903	2.52199	2.55913	2.56802	2.207	2.15289
10.1521	10.264	10.1901	10.106	10.139	10.139	10.2501	10.1841	10.2871	10.3361	10.1661	10.2841		10.2261	10.2031	10.26	10.1761	10.2461	10.2021	0.909686	1.65363	1.39138	1.12285	0.880414	0.811319	1.38838	1.12984	0.9148	0.83731	0.910234	0.496667		0.038975	0.904657	0.489274	0.1142	0.0388311	1.44842	2.308	2.299	2.117	2.059	1.98901	1.98901	2.45499	2.517	2.559	2.572	2.212	2.18798
10.2069	10.3071	10.241	10.1403	10.14	10.1312	10.3069	10.2467	10.3635	10.4193	10.218	10.3634		10.3662	10.2579	10.2865	10.2603	10.3509	10.253	0.915434	1.65063	1.39762	1.12786	0.884635	0.820338	1.39496	1.14217	0.934139	0.865686	0.914288	0.502972		0.0341869	0.911727	0.483409	0.0757185	0.0208145	1.45393	2.30898	2.29606	2.11308	2.059	1.99488	1.99782	2.44814	2.51798	2.56292	2.57396	2.21396	2.16742
10.3141	10.4161	10.3481	10.2101	10.16	10.138	10.4131	10.3691	10.5191	10.5741	10.3221	10.4731	10.5511	10.6771	10.3731		10.2321	10.263	10.3601	0.908489	1.65132	1.39198	1.13604	0.90894	0.841036	1.39764	1.14251	0.954047	0.896207	0.909739	0.525707	0.189296	0.154336	0.902409		0.148159	0.0452908	1.45469	2.30498	2.28198	2.10599	2.063	2.01101	2.01001	2.43699	2.527	2.562	2.56999	2.21198	2.192
[truncated: 64 more columns]
