# Supplementary material for: Kinematic Validation of a Multi-Kinect v2 Instrumented 10-Meter Walkway for Quantitative Gait Assessments
Source: PLoS One. 2015 Oct 13;10(10):e0139913. doi: 10.1371/journal.pone.0139913 (PMC4603795; doi:10.1371/journal.pone.0139913)
Supplement: S1 Data — (ZIP) [file pone.0139913.s001.zip › S1_Data/pp9_trial5.xls]

## Sheet: Sheet1
Kinect(x) SpineBase	Kinect(x) Head	Kinect(x) ShoulderLeft	Kinect(x) ElbowLeft	Kinect(x) WristLeft	Kinect(x) HandLeft	Kinect(x) ShoulderRight	Kinect(x) ElbowRight	Kinect(x) WristRight	Kinect(x) HandRight	Kinect(x) HipLeft	Kinect(x) KneeLeft	Kinect(x) AnkleLeft	Kinect(x) FootLeft	Kinect(x) HipRight	Kinect(x) KneeRight	Kinect(x) AnkleRight	Kinect(x) FootRight	Kinect(x) SpineShoulder	Kinect(y) SpineBase	Kinect(y) Head	Kinect(y) ShoulderLeft	Kinect(y) ElbowLeft	Kinect(y) WristLeft	Kinect(y) HandLeft	Kinect(y) ShoulderRight	Kinect(y) ElbowRight	Kinect(y) WristRight	Kinect(y) HandRight	Kinect(y) HipLeft	Kinect(y) KneeLeft	Kinect(y) AnkleLeft	Kinect(y) FootLeft	Kinect(y) HipRight	Kinect(y) KneeRight	Kinect(y) AnkleRight	Kinect(y) FootRight	Kinect(y) SpineShoulder	Kinect(z) SpineBase	Kinect(z) Head	Kinect(z) ShoulderLeft	Kinect(z) ElbowLeft	Kinect(z) WristLeft	Kinect(z) HandLeft	Kinect(z) ShoulderRight	Kinect(z) ElbowRight	Kinect(z) WristRight	Kinect(z) HandRight	Kinect(z) HipLeft	Kinect(z) KneeLeft
0.026	0.173073	0.12717	0.0991704	0.164	0.184	0.131073	0.072	0.11517	0.138219	0.063	0.077	0.016	0.098	0.073	0.035073	-0.004	0.083	0.111097	0.906051	1.63473	1.39304	1.14114	0.903963	0.820766	1.41217	1.15333	0.928788	0.84628	0.90578	0.539184	0.138471	0.0613974	0.904203	0.507381	0.138411	0.0622693	1.43443	2.251	2.23298	2.08095	2.02995	1.958	1.934	2.40898	2.458	2.48293	2.47493	2.17	2.126
0.026	0.175999	0.133998	0.105998	0.164	0.184	0.133999	0.072	0.121998	0.146998	0.063	0.077	0.016	0.098	0.073	0.0379992	-0.004	0.083	0.114999	0.90569	1.63368	1.39147	1.1407	0.90529	0.826229	1.41126	1.15385	0.9299	0.84589	0.90536	0.536941	0.13809	0.0604902	0.90394	0.50743	0.13846	0.0606404	1.43351	2.251	2.232	2.079	2.028	1.958	1.934	2.408	2.458	2.48	2.472	2.17	2.126
0.0290377	0.189126	0.139075	0.109038	0.16705	0.190038	0.140088	0.0721257	0.12105	0.151075	0.0670377	0.0800503	0.016	0.105063	0.076	0.037	-0.0079497	0.083	0.117151	0.905168	1.62922	1.39174	1.14064	0.904997	0.823762	1.41214	1.15394	0.930237	0.84617	0.904664	0.539217	0.137806	0.0588926	0.903641	0.50872	0.144448	0.060761	1.43277	2.24999	2.22696	2.07396	2.02699	1.9569	1.93099	2.40597	2.45796	2.47703	2.46997	2.16899	2.12892
0.032	0.199072	0.145072	0.112217	0.171169	0.193121	0.147145	0.0820482	0.125048	0.156735	0.07	0.0840723	0.0160723	0.109928	0.0760723	0.037	-0.00407232	0.083	0.129096	0.904971	1.62761	1.39288	1.14123	0.892817	0.808122	1.41176	1.153	0.928566	0.846938	0.904161	0.542181	0.137561	0.0552602	0.903721	0.508707	0.143517	0.0608547	1.4313	2.249	2.22398	2.07098	2.02583	1.94893	1.93005	2.40393	2.4549	2.4789	2.468	2.168	2.12298
0.03201	0.202025	0.148023	0.121008	0.178013	0.198005	0.15302	0.0840226	0.127018	0.146035	0.0700151	0.086995	0.019	0.106997	0.0790075	0.0370075	-0.00699247	0.0829975	0.133015	0.904588	1.62767	1.3925	1.14164	0.887407	0.805745	1.41226	1.15742	0.932846	0.846456	0.903779	0.545847	0.139635	0.0589035	0.903358	0.508599	0.142987	0.0614482	1.43069	2.24899	2.22299	2.06998	2.019	1.94599	1.93199	2.40098	2.45099	2.47499	2.468	2.16799	2.12201
0.0360635	0.212102	0.157102	0.124038	0.183038	0.200114	0.161127	0.093127	0.134	0.160025	0.0760254	0.085	0.019	0.105987	0.0820381	0.04	-0.004	0.082	0.139076	0.903889	1.62688	1.39154	1.14112	0.882225	0.799648	1.41178	1.15613	0.931262	0.848975	0.903258	0.536646	0.137533	0.0563331	0.90254	0.50806	0.141624	0.0607298	1.42962	2.24694	2.21892	2.06391	2.01799	1.94099	1.92796	2.39496	2.44696	2.473	2.46695	2.16495	2.124
0.0410718	0.220144	0.165239	0.127215	0.186072	0.209	0.171239	0.103048	0.134072	0.162167	0.0780718	0.085	0.019	0.105024	0.0851914	0.0400718	-0.004	0.0820239	0.145239	0.903773	1.62598	1.38881	1.14156	0.881854	0.801834	1.41272	1.16394	0.936839	0.849328	0.903061	0.530867	0.136236	0.057378	0.902495	0.50808	0.141862	0.0614804	1.42908	2.24198	2.21295	2.05693	2.01693	1.93998	1.925	2.3919	2.4439	2.47298	2.46295	2.16098	2.124
0.0439998	0.226	0.174999	0.135999	0.189	0.209	0.180999	0.105	0.137	0.168999	0.0809998	0.085	0.019	0.106	0.0929994	0.0429998	-0.004	0.0829999	0.154999	0.90268	1.6239	1.38805	1.13976	0.88159	0.80362	1.41207	1.16246	0.93722	0.84883	0.90228	0.53032	0.13689	0.0585199	0.90108	0.5081	0.1403	0.06109	1.42905	2.241	2.211	2.054	2.014	1.939	1.925	2.388	2.44	2.472	2.461	2.16	2.124
0.0511018	0.239153	0.182165	0.147089	0.199038	0.212127	0.187153	0.108178	0.146165	0.171165	0.0871018	0.0850254	0.019	0.102	0.0961145	0.046089	-0.004	0.083	0.167114	0.90402	1.62614	1.38866	1.13983	0.878114	0.800631	1.41498	1.15882	0.934127	0.851753	0.903421	0.5302	0.137055	0.0639329	0.902561	0.508201	0.140902	0.0611992	1.42697	2.23891	2.20591	2.05495	2.00301	1.93599	1.92396	2.3859	2.43897	2.46795	2.45595	2.15491	2.12395
0.0590474	0.251308	0.195119	0.154119	0.202119	0.222119	0.19919	0.122071	0.159	0.184047	0.0950712	0.087	0.019	0.102047	0.105142	0.0530474	-0.004	0.083	0.176213	0.900948	1.62315	1.38565	1.13692	0.876828	0.800638	1.41352	1.14773	0.922961	0.841885	0.900424	0.529464	0.137417	0.0617311	0.899531	0.509061	0.140239	0.0603693	1.42506	2.23191	2.19888	2.05088	2.00381	1.93486	1.92086	2.37776	2.43698	2.464	2.45191	2.14798	2.12
0.0610251	0.264034	0.200034	0.159038	0.207027	0.22701	0.207036	0.125031	0.159042	0.186013	0.0980251	0.0870042	0.019	0.104019	0.111025	0.0550272	-0.00398743	0.083	0.185048	0.900856	1.6188	1.38419	1.13462	0.874671	0.79889	1.41218	1.14688	0.921724	0.840438	0.900566	0.529633	0.136489	0.0576468	0.899156	0.509096	0.138951	0.0607457	1.42488	2.22798	2.19399	2.04599	1.99598	1.92899	1.915	2.368	2.43598	2.46397	2.44799	2.14698	2.11999
0.0730748	0.280075	0.216112	0.177037	0.220037	0.232175	0.224037	0.140025	0.179062	0.192075	0.110087	0.0890873	0.019	0.112963	0.123037	0.0683242	0.00203741	0.0830374	0.208025	0.898917	1.61836	1.38141	1.13539	0.870379	0.789366	1.4094	1.14603	0.909107	0.839697	0.898859	0.531214	0.13604	0.051389	0.897043	0.507058	0.139528	0.0587192	1.42058	2.21998	2.18898	2.03993	1.98599	1.92499	1.9169	2.36594	2.42695	2.45002	2.44498	2.13898	2.11498
0.0793172	0.286537	0.225317	0.180439	0.223244	0.246171	0.227464	0.142244	0.184195	0.198293	0.117293	0.096122	0.019	0.109927	0.126244	0.094732	0.005122	0.0860732	0.210317	0.898649	1.61604	1.38255	1.13476	0.868683	0.791408	1.40837	1.146	0.907258	0.837913	0.897948	0.53634	0.136051	0.0553398	0.897321	0.509115	0.140072	0.0593539	1.41971	2.2179	2.1868	2.03388	1.98476	1.92393	1.90895	2.36085	2.42293	2.45183	2.4428	2.1369	2.11288
0.0919986	0.307998	0.237999	0.197998	0.232999	0.252999	0.245998	0.151999	0.191999	0.209999	0.128999	0.100999	0.019	0.107	0.135999	0.123997	0.00999944	0.0889997	0.222999	0.8986	1.61009	1.3846	1.10722	0.86681	0.79093	1.40791	1.14386	0.90519	0.83885	0.89786	0.53993	0.13651	0.0581297	0.89735	0.504101	0.134961	0.0555104	1.41623	2.214	2.179	2.029	1.975	1.921	1.907	2.355	2.42	2.445	2.435	2.133	2.108
0.0991263	0.315177	0.251215	0.209114	0.241126	0.261164	0.252164	0.163088	0.198088	0.221038	0.136164	0.101076	0.019	0.107	0.145088	0.157556	0.0232778	0.0952778	0.236126	0.896662	1.6084	1.38225	1.12566	0.86542	0.789838	1.40575	1.14229	0.901123	0.833964	0.896109	0.539498	0.135887	0.056608	0.895343	0.506763	0.140178	0.0551112	1.41488	2.21199	2.17699	2.02797	1.97496	1.91396	1.89995	2.35294	2.41197	2.44297	2.43499	2.13094	2.10797
0.109332	0.329569	0.268403	0.218308	0.251379	0.274379	0.265498	0.170332	0.205213	0.224308	0.149308	0.107071	0.019	0.107142	0.152403	0.201972	0.0458773	0.117711	0.246474	0.896012	1.60339	1.37949	1.13223	0.868491	0.79045	1.406	1.14027	0.897519	0.836587	0.894426	0.536895	0.138776	0.0571539	0.895495	0.505817	0.143316	0.0586465	1.41402	2.21098	2.17593	2.02595	1.97191	1.91086	1.89586	2.348	2.40998	2.44093	2.43391	2.12598	2.10598
0.123032	0.353062	0.285034	0.231044	0.267022	0.290027	0.286032	0.184022	0.21401	0.23701	0.162032	0.110017	0.0189975	0.113	0.169027	0.242059	0.0820837	0.147113	0.266049	0.893639	1.59833	1.3726	1.1307	0.866485	0.788396	1.40322	1.13683	0.899958	0.835659	0.891768	0.534193	0.138598	0.0540192	0.893629	0.52132	0.150978	0.0716728	1.41142	2.20999	2.173	2.024	1.968	1.90499	1.89	2.34799	2.40899	2.438	2.43	2.12501	2.10499
0.1363	0.3783	0.299457	0.249457	0.2764	0.301285	0.299257	0.1931	0.218114	0.241171	0.175314	0.117143	0.018	0.113029	0.180343	0.266628	0.116856	0.193799	0.286271	0.893114	1.59609	1.37229	1.12741	0.868243	0.786491	1.40195	1.12895	0.903255	0.839089	0.89099	0.531227	0.13388	0.0537081	0.89338	0.517286	0.158367	0.0686695	1.40585	2.206	2.175	2.023	1.96786	1.90197	1.88996	2.34401	2.40497	2.43607	2.43204	2.12887	2.102
0.157475	0.399783	0.331475	0.281475	0.304498	0.321356	0.317546	0.200783	0.226166	0.253261	0.197498	0.127308	0.018	0.114881	0.204403	0.31102	0.177732	0.251088	0.305593	0.891976	1.59566	1.36848	1.10049	0.857894	0.778794	1.40194	1.13029	0.905626	0.832109	0.889536	0.529055	0.134541	0.0550366	0.892597	0.510251	0.153867	0.0639642	1.40274	2.20591	2.17507	2.02288	1.95791	1.9	1.88705	2.34507	2.40307	2.44102	2.43507	2.12	2.10191
0.176997	0.431994	0.350997	0.300997	0.324996	0.335997	0.339996	0.232994	0.232999	0.263998	0.217996	0.139998	0.018	0.110001	0.220997	0.352993	0.248988	0.336985	0.329996	0.88933	1.58368	1.36547	1.08506	0.849022	0.770711	1.3978	1.12967	0.9038	0.83083	0.88689	0.532119	0.13459	0.0581895	0.89001	0.516449	0.176366	0.0707188	1.39414	2.202	2.178	2.018	1.954	1.9	1.889	2.348	2.406	2.442	2.438	2.12	2.098
0.196291	0.451596	0.391279	0.315482	0.34071	0.365355	0.370482	0.254266	0.274063	0.282114	0.239228	0.158089	0.022	0.11	0.239329	0.386456	0.327128	0.411394	0.358342	0.883646	1.5781	1.35282	1.08427	0.845998	0.766945	1.38884	1.12596	0.892878	0.815276	0.880328	0.540123	0.134293	0.0583815	0.885238	0.520859	0.143906	0.0716583	1.38807	2.20295	2.18203	2.01904	1.95309	1.90192	1.88811	2.34897	2.406	2.43506	2.43905	2.11999	2.09897
0.21967	0.498813	0.413957	0.353478	0.396407	0.393813	0.408526	0.275622	0.279718	0.291502	0.257766	0.165622	0.0220718	0.11	0.265598	0.423196	0.416938	0.52232	0.385885	0.873734	1.56293	1.34767	1.06969	0.813772	0.752126	1.37574	1.11945	0.891925	0.809934	0.870582	0.538852	0.13452	0.0577255	0.87551	0.52228	0.147295	0.0796492	1.38377	2.19895	2.18414	2.0221	1.9601	1.89619	1.89714	2.34707	2.40605	2.4401	2.443	2.119	2.09686
0.247076	0.532089	0.453057	0.373103	0.413091	0.427074	0.430081	0.301059	0.309017	0.31203	0.289067	0.191027	0.025	0.11	0.290069	0.472096	0.496207	0.617241	0.422091	0.864507	1.55283	1.33602	1.0655	0.808577	0.736064	1.36463	1.12032	0.858231	0.794584	0.861268	0.541801	0.134534	0.05795	0.866517	0.519427	0.17117	0.0931109	1.37079	2.19699	2.19	2.02601	1.964	1.90404	1.90302	2.35001	2.408	2.444	2.44301	2.11899	2.091
0.278491	0.568592	0.476667	0.41534	0.450529	0.457567	0.463617	0.325479	0.31634	0.324365	0.316617	0.202353	0.0251008	0.109912	0.318516	0.511743	0.581096	0.716083	0.459529	0.855171	1.54258	1.32845	1.05619	0.81926	0.733415	1.35494	1.10895	0.850454	0.787666	0.852195	0.542329	0.13628	0.0580507	0.857081	0.522102	0.170954	0.105611	1.35619	2.19301	2.19216	2.029	1.96406	1.92	1.91009	2.3531	2.40606	2.44506	2.446	2.113	2.09101
0.317751	0.615993	0.52992	0.44309	0.493114	0.502896	0.513138	0.364284	0.343872	0.353799	0.365654	0.230557	0.0330969	0.103194	0.359799	0.571332	0.668623	0.802526	0.502187	0.841719	1.51756	1.31422	1.0461	0.80111	0.718736	1.33776	1.08329	0.851667	0.768776	0.83908	0.540501	0.14335	0.0648934	0.843597	0.516236	0.167431	0.104955	1.34057	2.19393	2.20517	2.02919	1.96924	1.92022	1.91712	2.36105	2.41098	2.44995	2.4461	2.11285	2.09207
0.348107	0.656093	0.567109	0.487093	0.538059	0.539091	0.559091	0.416075	0.379085	0.386069	0.392109	0.253103	0.0370424	0.111026	0.392101	0.625111	0.734016	0.864012	0.550083	0.834395	1.52292	1.3068	1.03949	0.79545	0.711719	1.32482	1.09409	0.855051	0.779874	0.833023	0.532467	0.143401	0.0541383	0.834998	0.524904	0.172303	0.107569	1.33303	2.19098	2.21202	2.03703	1.979	1.929	1.92201	2.36302	2.41001	2.44802	2.45001	2.10699	2.09501
0.401695	0.702568	0.621518	0.533417	0.567644	0.58448	0.604543	0.453606	0.421493	0.420543	0.446594	0.304644	0.0583285	0.124038	0.442783	0.680442	0.742139	0.870152	0.591606	0.821908	1.5127	1.29376	1.0402	0.790216	0.711377	1.30617	1.04217	0.796124	0.762072	0.824194	0.530839	0.158999	0.0484348	0.819204	0.502242	0.178472	0.106802	1.32499	2.18216	2.2222	2.05109	1.97705	1.93019	1.9281	2.37324	2.41606	2.45901	2.45604	2.10015	2.09904
0.457177	0.748365	0.663248	0.567412	0.618989	0.623177	0.648436	0.502153	0.461036	0.4638	0.494248	0.356248	0.0849651	0.12733	0.505153	0.716224	0.754059	0.882636	0.640342	0.810745	1.50433	1.29293	1.03312	0.785473	0.713723	1.30603	1.03785	0.790872	0.75194	0.80645	0.524446	0.17006	0.0552509	0.814851	0.498425	0.170948	0.0956321	1.32271	2.19502	2.23838	2.05826	1.981	1.945	1.93602	2.39209	2.42126	2.46007	2.45914	2.112	2.102
0.506099	0.805106	0.715108	0.626101	0.660095	0.672091	0.708086	0.550097	0.504086	0.497114		0.408183	0.125142	0.141384	0.553084	0.767106	0.798002	0.909002	0.696106	0.809341	1.50773	1.30019	1.04139	0.79725	0.722975	1.30105	1.04005	0.7881	0.746201		0.521002	0.177182	0.0633569	0.814507	0.494895	0.144311	0.0795338	1.32557	2.19603	2.25402	2.06902	1.98103	1.94501	1.937	2.39603	2.43202	2.46301	2.465		2.102
0.552763	0.854674	0.765699	0.673636	0.704712	0.714623	0.748763	0.595801	0.544941	0.550814	0.595712	0.494246	0.192068	0.320131	0.592775	0.816267	0.799076	0.910051	0.745712	0.828185	1.51478	1.31069	1.06347	0.806573	0.730162	1.30103	1.03591	0.816021	0.769844	0.832273	0.53119	0.20143	0.149811	0.822537	0.501649	0.144884	0.0765852	1.33746	2.2091	2.26214	2.08008	1.99401	1.94797	1.93697	2.40814	2.43913	2.467	2.465	2.1241	2.10197
0.613419	0.908198	0.821296	0.724272	0.760758	0.764003	0.809223	0.659443	0.619419	0.615492	0.652419	0.592785	0.276639	0.409639	0.654467	0.83766	0.805196	0.914147	0.802345	0.836539	1.5209	1.32105	1.07512	0.82792	0.753256	1.31429	1.04775	0.823661	0.773483	0.840512	0.522972	0.206623	0.155148	0.831791	0.503781	0.141979	0.069741	1.34618	2.21712	2.2732	2.08627	1.99517	1.94593	1.9349	2.41929	2.44912	2.46712	2.46507	2.13212	2.09993
0.670127	0.956121	0.873112	0.775102	0.791125	0.804104	0.858129	0.717118	0.67615	0.675144	0.709118	0.664214	0.342214	0.474922	0.713133	0.864034	0.813	0.92	0.856097	0.845309	1.54547	1.33133	1.1095	0.834738	0.769466	1.32526	1.07098	0.846068	0.781984	0.849796	0.503897	0.197958	0.14734	0.839841	0.49862	0.137158	0.0594061	1.35814	2.22204	2.281	2.097	2.002	1.943	1.931	2.43101	2.454	2.472	2.468	2.13704	2.09701
0.730598	1.01365	0.926498	0.823536	0.850423	0.853436	0.91961	0.773573	0.74781	0.743834	0.765585	0.766208	0.444407	0.439632	0.776598	0.880162	0.813	0.92	0.902685	0.858969	1.55455	1.34833	1.11114	0.852907	0.781816	1.34398	1.08553	0.854124	0.779035	0.86219	0.497876	0.192351	0.0860312	0.854434	0.498657	0.136396	0.0575639	1.37809	2.24132	2.28296	2.09601	2.00012	1.94094	1.92899	2.4351	2.45316	2.47217	2.46999	2.1573	2.10104
0.779386	1.06631	0.967338	0.86729	0.885242	0.889123	0.969362	0.820768	0.813744	0.811959	0.813433	0.864198	0.559201	0.57299	0.825481	0.893119	0.813167	0.92	0.958218	0.875741	1.57638	1.36321	1.11675	0.862551	0.789878	1.36169	1.0918	0.831033	0.775662	0.879001	0.503408	0.179988	0.0998422	0.870765	0.49056	0.138346	0.0578686	1.38949	2.26712	2.2799	2.09698	2.00981	1.93619	1.92805	2.44305	2.46617	2.48593	2.46902	2.18119	2.10429
0.836125	1.12012	1.02212	0.920099	0.936092	0.935099	1.02513	0.893128	0.885181	0.892161	0.872125	0.954236	0.690354	0.736395	0.886125	0.898019	0.82	0.919995	1.00813	0.883128	1.58188	1.37628	1.12545	0.8773	0.806978	1.3704	1.10864	0.847961	0.783919	0.885578	0.515194	0.158626	0.077032	0.878758	0.492216	0.134085	0.0578075	1.39878	2.27202	2.276	2.09603	2.00202	1.94399	1.92999	2.445	2.473	2.483	2.47	2.18902	2.11602
0.888767	1.16873	1.07172	0.961666	0.974704	0.976591	1.07773	0.946804	0.960867	0.960006	0.924704	1.05317	0.839325	0.90313	0.938754	0.906277	0.820138	0.918063	1.06077	0.886415	1.59466	1.37557	1.1338	0.881639	0.810176	1.37148	1.10796	0.865161	0.79183	0.888824	0.51691	0.14864	0.0697516	0.881985	0.494527	0.132122	0.0567349	1.40603	2.27901	2.27394	2.1069	2.00999	1.94099	1.92603	2.44394	2.47204	2.48506	2.47106	2.19599	2.12405
0.950408	1.22738	1.12927	1.01529	1.03096	1.02413	1.13636	1.01136	1.03062	1.04067	0.981408	1.14699	1.02613	1.15275	0.999431	0.929337		0.92354	1.12236	0.884317	1.59365	1.37311	1.12034	0.882963	0.806669	1.36982	1.10607	0.86984	0.788618	0.888206	0.53181	0.130146	0.0818986	0.87841	0.480135		0.0543064	1.40078	2.28002	2.26895	2.09907	2.00916	1.94002	1.92805	2.43912	2.47519	2.49019	2.47607	2.195	2.12812
1.00906	1.28506	1.18205	1.06905	1.07105	1.07105	1.19306	1.06807	1.09807	1.11007	1.04006	1.23006	1.19815	1.30917	1.05906	0.984981		0.94608	1.17905	0.880027	1.58262	1.3644	1.12214	0.874747	0.804109	1.37074	1.10144	0.865253	0.785222	0.882614	0.529743	0.146645	0.058971	0.87551	0.545217		0.0679809	1.3951	2.281	2.267	2.102	2.016	1.941	1.93	2.44399	2.483	2.498	2.47901	2.195	2.13301
1.06981	1.34163	1.2377	1.11975	1.12274	1.12065	1.25475	1.13778	1.16699	1.186	1.09785	1.29465	1.35052	1.47872	1.1198	0.96615		1.02621	1.22974	0.876912	1.57727	1.35316	1.10608	0.861289	0.792483	1.35819	1.09602	0.868051	0.786677	0.876423	0.563082	0.152207	0.0805785	0.875518	0.491805		0.159364	1.38926	2.28195	2.26692	2.101	2.02003	1.94497	1.928	2.43801	2.48809	2.50294	2.48597	2.19494	2.144
1.13544	1.39228	1.29419	1.18023	1.18214	1.17309	1.31542	1.20054	1.24663	1.2667	1.16619	1.34786	1.4724	1.61637	1.18463	0.981282		1.04337	1.28937	0.851648	1.56443	1.34183	1.08835	0.844309	0.776538	1.34752	1.07843	0.844287	0.768968	0.855463	0.558222	0.175533	0.12521	0.846568	0.495971		0.169918	1.37178	2.27786	2.26091	2.10086	2.022	1.94305	1.92807	2.43884	2.49498	2.49819	2.48416	2.19012	2.14472
1.19617	1.44616	1.34415	1.23217	1.23015	1.21915	1.37517	1.26519	1.31519	1.33819	1.21619		1.57313	1.71613	1.25316	1.11922	0.900128	1.05913	1.34716	0.844024	1.5593	1.33032	1.06499	0.829926	0.75795	1.34068	1.06071	0.835784	0.763434	0.857674		0.17018	0.117208	0.829282	0.555588	0.173848	0.169047	1.36111	2.27202	2.25697	2.09499	2.02201	1.94501	1.93101	2.43199	2.494	2.50599	2.491	2.19499
1.26204	1.50681	1.40383	1.2969	1.28778	1.27783	1.44079	1.33987	1.38892	1.40981	1.28903		1.62234	1.76723	1.317	1.20583	0.949688	1.11065	1.40983	0.845384	1.55691	1.31954	1.05095	0.809271	0.742416	1.33692	1.07282	0.8411	0.761218	0.851686		0.162273	0.112388	0.837931	0.550932	0.192395	0.183219	1.3557	2.27912	2.24696	2.09291	2.02597	1.94703	1.93605	2.42792	2.49403	2.50305	2.4921	2.19208
1.34265	1.5696	1.4687	1.3666	1.34858	1.34237	1.50246	1.40744	1.46018	1.47249	1.36876		1.64893	1.78572	1.3946	1.27137	1.00381	1.1617	1.47456	0.845593	1.55404	1.31375	1.04222	0.809368	0.738187	1.33841	1.06084	0.836276	0.762245	0.848905		0.14819	0.0893651	0.841092	0.5539	0.205929	0.190101	1.36041	2.28786	2.24391	2.086	2.02414	1.9493	1.94021	2.42191	2.49586	2.50709	2.50007	2.19791
1.41201	1.63701	1.54001	1.43402	1.41502	1.40002	1.56401	1.46801	1.51001	1.53501					1.46201	1.37102		1.23302	1.54001	0.843192	1.56915	1.31913	1.04145	0.811382	0.733851	1.34813	1.08116	0.855889	0.778851					0.844101	0.542968		0.196032	1.3672	2.282	2.24	2.086	2.03	1.962	1.949	2.418	2.49	2.511	2.503
1.47886	1.70077	1.61286	1.51805	1.49512	1.47605	1.62679	1.52975	1.58273	1.59578	1.51285	1.70731	1.70485	1.81296	1.52782	1.47435		1.31225	1.60685	0.851089	1.57692	1.32566	1.04963	0.822174	0.740767	1.35475	1.0839	0.852939	0.781961	0.853984	0.563321	0.117944	0.0519301	0.846778	0.531436		0.203994	1.37584	2.27796	2.23999	2.07997	2.02704	1.96699	1.9521	2.41503	2.48393	2.50796	2.50399	2.19192	2.17706
1.54147	1.75647	1.67557	1.59387	1.57618	1.55228	1.68433	1.58426	1.63526	1.65219	1.57457	1.72926	1.694	1.81	1.58747	1.57209		1.6153	1.66847	0.861798	1.59399	1.3353	1.05586	0.815677	0.743047	1.36619	1.09102	0.867069	0.7901	0.860151	0.506761	0.126729	0.0504892	0.861699	0.510017		0.152247	1.38936	2.27493	2.23919	2.07824	2.03014	1.96612	1.95909	2.41705	2.479	2.505	2.50283	2.18591	2.181
1.60213	1.81713	1.74015	1.67116	1.66622	1.64623	1.73913	1.63612	1.68711	1.70111	1.63913	1.74004	1.69401	1.81	1.64813	1.65817		1.70955	1.72913	0.869984	1.60858	1.34473	1.08216	0.827924	0.758572	1.37823	1.09221	0.868289	0.80208	0.868439	0.503083	0.12668	0.0492162	0.869507	0.513585		0.134301	1.4015	2.27202	2.24702	2.088	2.036	1.97102	1.96302	2.419	2.479	2.50499	2.496	2.18203	2.18105
1.66177	1.87983	1.80983	1.74501	1.76708	1.75432	1.80177	1.69275	1.73865	1.7506	1.69977	1.76018	1.699	1.81	1.70675	1.73909			1.78783	0.880887	1.62837	1.36283	1.09929	0.839145	0.768961	1.39287	1.10743	0.877098	0.815764	0.877311	0.499753	0.126902	0.047435	0.88206	0.50652			1.41758	2.28079	2.25409	2.08911	2.03703	1.97821	1.97213	2.42105	2.47797	2.50191	2.49392	2.1938	2.20199
1.72351	1.94651	1.87666	1.82563	1.85437	1.86027	1.86346	1.75329	1.79124	1.79927	1.76151	1.77461	1.69917	1.81002	1.76746	1.82764	1.6279	1.68512	1.85444	0.887091	1.63435	1.37238	1.11291	0.849205	0.779402	1.40214	1.11647	0.870134	0.818626	0.88535	0.488596	0.12634	0.0462285	0.886175	0.507431	0.118559	0.048658	1.42755	2.26427	2.26117	2.09807	2.03898	1.99515	1.98263	2.42502	2.476	2.49493	2.48793	2.1782	2.20046
1.78401	2.00701	1.94301	1.89101	1.94902	1.95103	1.92201	1.80501	1.84101	1.85001	1.82201	1.799	1.706	1.811	1.82601	1.93302	1.78404	1.85005	1.91202	0.893909	1.63971	1.38145	1.12611	0.860193	0.784673	1.40355	1.11987	0.881491	0.826478	0.89093	0.505612	0.12915	0.0449716	0.893969	0.543058	0.14051	0.0641674	1.4336	2.275	2.268	2.101	2.038	2.001	2.008	2.426	2.476	2.492	2.485	2.186	2.179
1.84773	2.06674	2.00373	1.9558	2.04415	2.0714	1.9848	1.86483	1.88163	1.89963	1.88273	1.81534	1.70604	1.82594	1.88878	2.01895	1.95811	2.05909	1.97976	0.890485	1.63887	1.38013	1.13649	0.873331	0.799314	1.39837	1.11396	0.884619	0.8185	0.889382	0.515386	0.13046	0.0519464	0.888711	0.533769	0.138687	0.0529678	1.43313	2.2752	2.2771	2.10206	2.041	2.00911	2.00706	2.43	2.47399	2.49601	2.48601	2.1872	2.17397
1.90658	2.12648	2.06253	2.01968	2.13638	2.18355	2.04856	1.93168	1.93246	1.95017	1.94163	1.84314	1.7091	1.82098	1.95148	2.09492	2.12682	2.2275	2.04048	0.881917	1.62984	1.37357	1.13706	0.887853	0.815627	1.38896	1.10948	0.880505	0.81465	0.877417	0.524856	0.132817	0.0469267	0.883767	0.519578	0.145868	0.0614319	1.42468	2.29107	2.28512	2.107	2.04088	2.01798	2.01219	2.4301	2.47285	2.49702	2.48715	2.20298	2.17181
1.97016	2.18617	2.12416	2.08717	2.23223	2.28624	2.11115	1.99916	1.99113	1.99713	2.00716	1.88908	1.71302	1.82	2.01117	2.17218	2.28039	2.40838	2.10016	0.867319	1.61631	1.36083	1.13815	0.903649	0.830778	1.37247	1.1047	0.876648	0.81864	0.862041	0.539912	0.133099	0.0451937	0.870368	0.488196	0.159395	0.094013	1.41352	2.29403	2.29002	2.10701	2.036	2.01699	2.02001	2.43401	2.46701	2.498	2.49301	2.20202	2.164
2.03376	2.25283	2.18983	2.15484	2.32308	2.38308	2.16983	2.06366	2.04174	2.0507	2.06975	1.92086	1.7213	1.82	2.07871	2.24407	2.43295	2.55875	2.16579	0.854936	1.60595	1.34805	1.12614	0.915145	0.841868	1.361	1.07953	0.852275	0.803067	0.850496	0.532824	0.136736	0.0466484	0.857542	0.482651	0.141477	0.102764	1.39957	2.30489	2.29609	2.11108	2.03499	2.01204	2.02301	2.43904	2.47109	2.49908	2.49608	2.20997	2.16403
2.09489	2.31863	2.25551	2.22168	2.4084	2.4688	2.23577	2.11692	2.10047	2.10651	2.12984	1.98966	1.74606	1.82021	2.13587	2.32894	2.50712	2.61757	2.22868	0.842128	1.59673	1.33992	1.11836	0.916471	0.848038	1.35145	1.06768	0.839704	0.806443	0.839987	0.522749	0.152181	0.047432	0.842832	0.48068	0.123735	0.0789157	1.39186	2.29588	2.30312	2.11707	2.03405	2.01488	2.02388	2.44209	2.47802	2.50491	2.50209	2.20779	2.16595
2.17298	2.38598	2.31799	2.29098			2.30898	2.19598	2.16099	2.16899	2.20598	2.05798	1.78999	1.829	2.21298	2.40898	2.512	2.64099	2.29798	0.837921	1.59421	1.3358	1.11508			1.3414	1.07539	0.849358	0.825546	0.836961	0.511163	0.160488	0.0528787	0.837561	0.492257	0.140056	0.0758507	1.38785	2.291	2.308	2.12	2.036			2.446	2.479	2.501	2.506	2.199	2.164
2.25904	2.45791	2.39087	2.36373	2.52952	2.60149	2.38093	2.26901	2.22511	2.24098	2.29504	2.1556	1.85937	1.8768	2.30301	2.49375	2.56208	2.68964	2.36991	0.838781	1.60048	1.33815	1.1168	0.918401	0.85133	1.34154	1.06965	0.84572	0.833997	0.836932	0.500706	0.174423	0.0678624	0.839235	0.50611	0.127463	0.0908087	1.39246	2.28405	2.31205	2.12499	2.04006	2.00696	2.01389	2.45008	2.48397	2.51199	2.50703	2.18805	2.15687
2.34267	2.53067	2.4606	2.42245	2.571	2.64071	2.45579	2.34971	2.31414	2.31988	2.37867	2.28407	1.96986	2.09993	2.38374	2.55374	2.56819	2.66145	2.44269	0.847659	1.61103	1.34572	1.12388	0.917149	0.844618	1.34688	1.07694	0.85203	0.839193	0.845178	0.502993	0.193139	0.154068	0.848342	0.51453	0.129251	0.0497424	1.40344	2.28802	2.31602	2.12407	2.04505	2.004	2.00486	2.45607	2.4821	2.51088	2.50912	2.192	2.1469
2.41117	2.59918	2.52617	2.48215	2.61207	2.67004	2.52918	2.4202	2.40222	2.39725	2.44716	2.41029	2.0873	2.22029	2.45517	2.58407	2.57602	2.68	2.51218	0.854611	1.62045	1.35677	1.12992	0.895775	0.828506	1.35666	1.08104	0.852043	0.835987	0.854551	0.512924	0.20989	0.1712	0.85254	0.505499	0.129702	0.0445065	1.41353	2.28903	2.31699	2.127	2.04699	2.00399	1.99898	2.45899	2.48601	2.50602	2.51399	2.19204	2.143
2.47592	2.66999	2.59392	2.54076	2.63845	2.6852	2.59904	2.498	2.4883	2.49438	2.50885	2.52326	2.20374	2.33441	2.51996	2.61239	2.58203	2.68096	2.583	0.866699	1.63062	1.36661	1.13127	0.886027	0.815102	1.36496	1.09064	0.861219	0.823279	0.866541	0.506443	0.201652	0.162438	0.864159	0.493192	0.126546	0.0431532	1.42514	2.30189	2.31496	2.12593	2.04199	1.99889	1.98989	2.45695	2.49	2.51489	2.51184	2.20686	2.14305
2.54449	2.74373	2.66258	2.59725	2.67133	2.70021	2.67663	2.57284	2.58525	2.59739	2.57242	2.61774	2.33538	2.36965	2.59149	2.64216	2.58402	2.6775	2.65763	0.87782	1.64231	1.37835	1.13234	0.874109	0.806339	1.37701	1.10047	0.870014	0.822549	0.880742	0.493128	0.150542	0.072535	0.871644	0.479477	0.123268	0.0424859	1.43821	2.29426	2.31193	2.12098	2.041	1.99098	1.98193	2.45319	2.49007	2.507	2.49995	2.19728	2.14702
2.55904	2.74004	2.66154	2.59503	2.66201	2.684	2.66904	2.64901	2.67801	2.69601	2.58704	2.68656	2.46411	2.52663	2.60254	2.65651	2.59451	2.6805	2.65304	0.88882	1.62562	1.3796	1.12607	0.873879	0.798483	1.38172	1.10412	0.874721	0.796922	0.888984	0.499092	0.139107	0.066903	0.885871	0.479084	0.128043	0.0457935	1.42465	2.2695	2.26449	2.0925	2.0185	1.9715	1.96449	2.427	2.493	2.507	2.498	2.182	2.1425
2.62034	2.80376	2.72528	2.64879	2.67612	2.68859	2.74225	2.6553	2.70676	2.73115	2.64783	2.79218	2.64492	2.7151	2.66731	2.67563	2.60596	2.72304	2.72272	0.895939	1.62426	1.37927	1.11693	0.867822	0.798932	1.38395	1.11338	0.881933	0.803578	0.894149	0.504223	0.116542	0.0493469	0.894675	0.492999	0.135491	0.0462771	1.4265	2.27536	2.25808	2.09053	2.01652	1.96698	1.95654	2.42595	2.46996	2.48952	2.48354	2.18637	2.13954
2.68807	2.8675	2.79104	2.70143	2.70125	2.70124	2.81503	2.73357	2.80066	2.83725	2.71204	2.89799	2.81024	2.88233	2.73511	2.70517	2.61493	2.76932	2.79005	0.896546	1.61719	1.37527	1.11682	0.861244	0.794891	1.38486	1.11714	0.888885	0.813359	0.893868	0.528234	0.124891	0.0460911	0.896087	0.513151	0.135896	0.0750275	1.42622	2.27147	2.25646	2.09197	2.01652	1.96248	1.94848	2.41991	2.47253	2.49501	2.48802	2.18145	2.13511
2.75713	2.93513	2.85712	2.7556	2.72556	2.72105	2.88263	2.80813	2.88468	2.93819	2.77863	2.97613	2.98377	3.0928	2.80514	2.68306	2.64101	2.77283	2.85812	0.892561	1.6065	1.3682	1.11276	0.862016	0.796917	1.38028	1.11836	0.892375	0.820379	0.891458	0.55254	0.156184	0.0930165	0.890735	0.480723	0.164134	0.112068	1.4163	2.27	2.25199	2.091	2.016	1.95799	1.94349	2.4135	2.47601	2.49501	2.48699	2.1785	2.139
2.82727	3.00278	2.91877	2.80934	2.75846	2.7455	2.95027	2.87484	2.97966	3.03606	2.84726	3.04667	3.0886	3.21891	2.87876	2.72118	2.6466	2.69413	2.92281	0.87692	1.59939	1.35287	1.09689	0.861016	0.798525	1.3681	1.10918	0.893615	0.831702	0.876362	0.543642	0.155601	0.0802747	0.874975	0.501249	0.185156	0.0829051	1.40627	2.27143	2.24597	2.08802	2.01594	1.95204	1.93901	2.41242	2.48194	2.49739	2.48203	2.18041	2.1369
2.90155	3.07746	2.98844	2.86405	2.79996	2.77946	3.02598	2.95555	3.00801	3.13144	2.92149	3.12671	3.26113	3.41389	2.95256	2.80113	2.60281	2.7042	2.99652	0.863464	1.58306	1.33446	1.0819	0.853119	0.790878	1.3489	1.09868	0.89608	0.833945	0.862824	0.531783	0.144128	0.0962879	0.862097	0.565802	0.0777079	0.0335009	1.39175	2.2702	2.23593	2.08497	2.02092	1.94906	1.9335	2.40549	2.48598	2.47698	2.48151	2.17916	2.12718
2.92409	3.07807	2.99608	2.87507	2.79706	2.77905	3.01509	2.95807	3.08508	3.16007	2.95009	3.1521	3.32407	3.48206	2.96509	2.87909			2.99308	0.875514	1.56972	1.32667	1.07841	0.842279	0.786166	1.34617	1.10533	0.892764	0.829962	0.870312	0.516093	0.188899	0.134421	0.879086	0.5726			1.37406	2.24301	2.18999	2.05599	2.005	1.92601	1.914	2.38698	2.45799	2.473	2.456	2.16101	2.13701
3.00835	3.14666	3.06956	2.93876	2.85683	2.83197	3.09837	3.02862	3.15954	3.2316	3.03435	3.25008	3.3907	3.53889	3.05033	2.96237			3.07049	0.869851	1.56563	1.31548	1.0672	0.831305	0.782423	1.34313	1.09968	0.886679	0.83151	0.862728	0.499308	0.149392	0.0871736	0.875412	0.572983			1.36744	2.24987	2.18117	2.04913	2.00108	1.9309	1.91792	2.36836	2.4531	2.47006	2.45698	2.16787	2.14289
3.08442	3.21349	3.14145	3.0174	2.93242	2.90246	3.17343	3.11434	3.21756	3.30345	3.10744	3.33337	3.43963	3.56878	3.12642	3.03842			3.14642	0.880496	1.56594	1.3147	1.06609	0.840467	0.785218	1.34484	1.10465	0.882214	0.825825	0.872572	0.501064	0.137566	0.0648268	0.886632	0.539352			1.36733	2.24702	2.17604	2.04305	2.00398	1.92703	1.91899	2.35907	2.44605	2.47595	2.45898	2.16602	2.13705
3.1611	3.2921	3.21811	3.1091	3.02912	2.98913	3.24809	3.18307	3.29508	3.36706	3.18711	3.40506	3.455	3.582	3.2041	3.14715			3.2181	0.869015	1.57809	1.31677	1.07908	0.862352	0.793719	1.35035	1.08606	0.868371	0.821272	0.86161	0.478786	0.129108	0.0486253	0.87482	0.525057			1.37346	2.24899	2.16801	2.04	2.005	1.941	1.92601	2.353	2.44099	2.47499	2.45901	2.16699	2.13201
3.2344	3.36442	3.2963	3.18142	3.11708	3.08198	3.31259	3.23487	3.35176	3.40908	3.26334	3.44513	3.45794	3.58004	3.27447	3.25759			3.28944	0.879854	1.58352	1.32908	1.07867	0.863916	0.800483	1.35816	1.09174	0.876219	0.815829	0.87581	0.519365	0.128004	0.0452242	0.882043	0.516037			1.38386	2.24215	2.17191	2.03804	2.00598	1.93904	1.92991	2.35202	2.43219	2.47109	2.46291	2.16015	2.13885
3.30547	3.43448	3.36747	3.28125	3.23313	3.19813	3.38545	3.29555	3.3927	3.44473	3.33149	3.46585	3.46296	3.58	3.34845	3.36817			3.36245	0.888089	1.60117	1.34082	1.09004	0.85216	0.794298	1.37033	1.11093	0.887307	0.817675	0.886153	0.511199	0.126551	0.0450309	0.887976	0.51851			1.39566	2.23307	2.17795	2.03998	2.00203	1.94098	1.93099	2.35696	2.43299	2.46505	2.463	2.15206	2.13602
3.3721	3.5131	3.44011	3.36613	3.35217	3.3272	3.45609	3.35809	3.44504	3.48604	3.4021	3.49202	3.46598	3.58097	3.4141	3.47314	3.25915	3.39103	3.4301	0.899818	1.60886	1.35455	1.10139	0.858605	0.791744	1.38154	1.10635	0.877743	0.813737	0.897671	0.500678	0.126313	0.0447947	0.899644	0.521062	0.178341	0.132621	1.4096	2.23298	2.18401	2.04501	2.002	1.938	1.928	2.35901	2.431	2.463	2.46	2.15398	2.152
3.44654	3.58558	3.52141	3.4582	3.47755	3.47118	3.52073	3.42273	3.47737	3.51248	3.47654	3.50867	3.45227	3.56138	3.4856	3.57795	3.36689	3.41454	3.50454	0.912776	1.62591	1.37293	1.11583	0.854795	0.787052	1.39546	1.12323	0.887136	0.833542	0.912715	0.492206	0.128801	0.0481836	0.910184	0.529534	0.179213	0.075371	1.42315	2.21927	2.19479	2.05285	2.00004	1.93506	1.92898	2.36881	2.431	2.46594	2.45804	2.14027	2.15004
3.51047	3.65741	3.59539	3.5423	3.60594	3.62076	3.58844	3.48052	3.53651	3.55068	3.54047	3.54073	3.47183	3.56992	3.54848	3.67718	3.55047	3.61927	3.57641	0.915856	1.62908	1.37848	1.11176	0.86657	0.799167	1.39499	1.12451	0.886695	0.828942	0.917581	0.516226	0.136357	0.0461081	0.911362	0.540995	0.143988	0.0614779	1.42716	2.219	2.20987	2.053	1.99802	1.94888	1.93396	2.37792	2.43298	2.46501	2.45602	2.14	2.13017
3.58407	3.73107	3.67907	3.63009	3.71911	3.75513	3.65707	3.54406	3.58204	3.59704	3.61607	3.55204	3.476	3.569	3.62007	3.77108	3.73317	3.84019	3.65007	0.908409	1.63189	1.37548	1.12767	0.889866	0.813922	1.38875	1.11413	0.874165	0.820344	0.909558	0.517096	0.139182	0.0505201	0.90458	0.545382	0.148624	0.0514875	1.42955	2.21701	2.21801	2.061	1.99699	1.962	1.943	2.384	2.434	2.46401	2.45601	2.13701	2.133
3.65445	3.79558	3.74945	3.71513	3.83054	3.88611	3.72647	3.60271	3.62603	3.63809	3.68841	3.59114	3.47894	3.57096	3.68849	3.85221	3.90423	4.02591	3.72241	0.897432	1.62226	1.37044	1.13537	0.915652	0.835631	1.37928	1.09914	0.859396	0.834615	0.89729	0.533224	0.140765	0.0505983	0.895079	0.537455	0.152925	0.0687592	1.42005	2.22483	2.22778	2.06589	1.98722	1.96004	1.943	2.38596	2.43596	2.47378	2.46676	2.14776	2.13691
3.71847	3.86244	3.81843	3.79632	3.95199	4.01295	3.79245	3.68134	3.68154	3.69552	3.75346	3.60886	3.48594	3.57397	3.74949	3.9363	4.05376	4.17973	3.79341	0.886927	1.60851	1.35677	1.13298	0.92683	0.850775	1.36603	1.10088	0.86262	0.810339	0.887432	0.520541	0.143041	0.0487854	0.884121	0.513126	0.174983	0.0932548	1.40898	2.23591	2.2399	2.07195	1.98502	1.95802	1.9549	2.39294	2.43897	2.47103	2.46997	2.15097	2.13502
3.7981	3.93509	3.8931	3.88111	4.05714	4.13614	3.86509	3.75411	3.73708		3.8341	3.67809	3.49703	3.58501	3.8291	4.01712	4.2051	4.34012	3.86509	0.870482	1.60085	1.34405	1.11912	0.94112	0.865919	1.35575	1.07855	0.842687		0.868691	0.519357	0.143529	0.0476865	0.870293	0.494897	0.148042	0.095263	1.39672	2.24201	2.24801	2.07301	1.985	1.95901	1.96501	2.39701	2.444	2.478		2.16001	2.134
3.87157	4.00366	3.96362	3.96045	4.15901	4.23801	3.93268	3.83639	3.79291		3.90757	3.74666	3.52152	3.5899	3.90257	4.10626	4.28151	4.42534	3.9317	0.857042	1.58453	1.33421	1.11161	0.948359	0.880103	1.34492	1.0702	0.840787		0.854752	0.517428	0.164413	0.0524079	0.857637	0.485582	0.149178	0.09014	1.38606	2.24789	2.25683	2.08085	1.98598	1.96685	1.97285	2.40583	2.44498	2.48094		2.1649	2.13302
3.95433	4.07642	4.04038	4.02846	4.22746	4.32431	4.00938	3.91438	3.86938		3.98736	3.82239	3.58151	3.60686	3.98831	4.19132	4.30681	4.44287	4.00838	0.853308	1.57873	1.32503	1.10166	0.95584	0.892392	1.33274	1.06917	0.84076		0.853052	0.503642	0.160674	0.0528174	0.851915	0.500606	0.153356	0.0800715	1.3785	2.24502	2.26593	2.08894	1.99989	1.96998	1.97697	2.41691	2.45789	2.48993		2.16401	2.12903
4.0201	4.15109	4.11209	4.11207	4.30107	4.39606	4.08209	3.9871	3.94511	3.9551	4.0581	3.94516	3.67612	3.80912	4.0541	4.27208	4.35802	4.47801	4.08109	0.858768	1.58639	1.32726	1.10597	0.947847	0.891963	1.33551	1.06119	0.833247	0.813388	0.859965	0.515513	0.190706	0.144378	0.85573	0.504338	0.149464	0.0585637	1.38396	2.26301	2.27	2.094	1.99802	1.978	1.98201	2.425	2.46301	2.49801	2.50501	2.17602	2.12801
4.09828	4.22341	4.18441	4.16973	4.35286	4.44492	4.15539	4.06332	4.02915	4.03621	4.13726	4.06927	3.77287	3.90685	4.12934	4.3356	4.3717	4.48778	4.15145	0.864787	1.59338	1.33339	1.10805	0.945844	0.886432	1.33876	1.0602	0.830765	0.820063	0.864197	0.509678	0.203596	0.158499	0.863333	0.526384	0.144607	0.0536091	1.38888	2.27181	2.27	2.094	2.01659	1.98191	1.98689	2.42891	2.46887	2.50485	2.51674	2.18872	2.13289
4.17635	4.29243	4.24549	4.23347	4.39664	4.4817	4.22641	4.13639	4.12619	4.12327	4.21138	4.18801	3.88209	4.0151	4.21032	4.3717	4.38192	4.49097	4.21943	0.873447	1.60136	1.34315	1.11833	0.938264	0.873876	1.34647	1.0685	0.837086	0.804702	0.872946	0.515123	0.21326	0.168973	0.871621	0.517986	0.14568	0.0501783	1.39953	2.28291	2.27595	2.09896	2.01799	1.98597	1.98997	2.43098	2.47792	2.52285	2.52394	2.19693	2.13697
4.25205	4.36206	4.31205	4.28804	4.43504	4.50601	4.29806	4.20806	4.22608	4.22509	4.28005	4.29708	3.99611	4.12803	4.28905	4.40102	4.385	4.492	4.29206	0.885053	1.62121	1.35734	1.12789	0.925977	0.851941	1.35882	1.0702	0.836897	0.79015	0.884174	0.505403	0.194031	0.150915	0.883233	0.509927	0.138075	0.0479597	1.41227	2.29	2.275	2.099	2.025	1.995	1.989	2.436	2.483	2.526	2.523	2.203	2.14801
4.31183	4.43261	4.37575	4.34096	4.47815	4.51777	4.36469	4.2845	4.32113	4.33288	4.33983	4.39115	4.13134	4.16723	4.35177	4.42258	4.39088	4.492	4.36065	0.90085	1.63169	1.37119	1.13738	0.899127	0.830089	1.37426	1.09536	0.856858	0.790493	0.900166	0.496936	0.148642	0.0626439	0.898324	0.506056	0.132166	0.0476265	1.42965	2.2949	2.26912	2.09508	2.02892	1.99108	1.99194	2.44188	2.48594	2.52698	2.51908	2.2079	2.15487
4.37348	4.50142	4.4355	4.39257	4.4909	4.52197	4.44136	4.36929	4.42315	4.44804	4.39752	4.49612	4.29959	4.35639	4.41348	4.44977	4.39497	4.49497	4.43141	0.913554	1.64879	1.38398	1.13077	0.890935	0.820349	1.39314	1.11103	0.880224	0.803648	0.914758	0.504316	0.135554	0.0519564	0.908724	0.503471	0.13082	0.0468069	1.44189	2.28905	2.26503	2.09401	2.03693	1.99397	1.99398	2.442	2.48997	2.52898	2.52792	2.20304	2.16293
4.43408	4.56608	4.49608	4.44406	4.49902	4.52201	4.51409	4.44509	4.51812	4.55813	4.45808	4.59712	4.4832	4.54422	4.47408	4.47204		4.49702	4.49608	0.924725	1.65604	1.39329	1.13555	0.884082	0.813072	1.40448	1.12851	0.901219	0.825943	0.924253	0.510699	0.1225	0.0453382	0.921157	0.492931		0.0458993	1.44991	2.29	2.26	2.095	2.034	1.998	1.994	2.437	2.494	2.537	2.532	2.20499	2.17
4.49858	4.63058	4.5596	4.49488	4.51563	4.52787	4.58543	4.52328	4.61487	4.66172	4.52453	4.69484	4.64934	4.72795	4.54151	4.50918		4.51755	4.55862	0.928966	1.65607	1.39255	1.12622	0.8773	0.806387	1.40379	1.1374	0.917286	0.845117	0.926902	0.534348	0.122432	0.0438234	0.926747	0.534748		0.0453521	1.45036	2.29	2.25706	2.09598	2.03106	1.99604	1.99204	2.43504	2.49596	2.54091	2.53591	2.20011	2.16804
4.57036	4.69939	4.63037	4.55249	4.53879	4.53989	4.65538	4.59735	4.71313	4.77995	4.59438	4.77827	4.84031	4.97283	4.61436	4.57244			4.63036	0.92134	1.64536	1.38051	1.12054	0.869707	0.799689	1.39957	1.14132	0.929394	0.861615	0.91482	0.520549	0.120379	0.0526996	0.923699	0.602685			1.44117	2.29694	2.25204	2.09798	2.0419	1.99204	1.98506	2.43401	2.50195	2.541	2.53303	2.20892	2.17296
4.64609	4.77108	4.69908	4.60708	4.57503	4.56103	4.73809	4.67909	4.8091	4.88512	4.66209	4.84508	5.00612	5.14513	4.69309	4.62308	4.47104	4.60004	4.70109	0.911158	1.62934	1.36614	1.10218	0.854247	0.7896	1.38536	1.13116	0.925813	0.865581	0.909698	0.605593	0.170118	0.110679	0.908648	0.598845	0.184918	0.141208	1.42619	2.301	2.246	2.093	2.04601	1.99	1.98	2.428	2.50701	2.54101	2.53	2.211	2.16199
4.71465	4.83573	4.76373	4.66977	4.60148	4.58061	4.80371	4.74961	4.88844	4.97817	4.73457	4.90777	5.10015	5.24798	4.76263	4.68577	4.49944	4.62844	4.76867	0.901922	1.61852	1.35024	1.0964	0.836264	0.781774	1.37733	1.11925	0.920681	0.873955	0.900364	0.592654	0.168374	0.132569	0.899696	0.595241	0.198552	0.154979	1.41299	2.30296	2.246	2.093	2.04992	1.98804	1.97706	2.42996	2.51485	2.5459	2.53098	2.21198	2.15612
4.80115	4.91225	4.84124	4.73833	4.65844	4.62457	4.87926	4.83516	4.99595	5.06119	4.81818	5.00604	5.18616	5.32327	4.84915	4.76225	4.53268	4.66564	4.84822	0.887383	1.60657	1.335	1.09182	0.850911	0.782917	1.36554	1.11194	0.927145	0.874209	0.890526	0.588746	0.158517	0.104849	0.880816	0.587981	0.213346	0.17033	1.40101	2.29904	2.24204	2.09201	2.05594	1.98998	1.97304	2.42307	2.50807	2.53214	2.52803	2.21002	2.156
4.88513	4.99212	4.92013	4.81114	4.72214	4.68213	4.95413	4.90612	5.06309	5.1341	4.90413	5.10017	5.23602	5.34903	4.93212		4.58613	4.71513	4.92513	0.885809	1.60101	1.33017	1.09038	0.857282	0.788615	1.36116	1.11763	0.930903	0.873681	0.887781	0.588029	0.143095	0.0696636	0.880346		0.240353	0.197834	1.3995	2.29701	2.238	2.08799	2.053	1.991	1.976	2.416	2.50599	2.53102	2.53301	2.20301	2.16409
4.96132	5.06343	4.99436	4.89025	4.80027	4.75636	5.0264	4.97547	5.11486	5.19271	4.98032	5.19882	5.24578	5.36368	5.00343		4.6584	4.78838	4.99838	0.884949	1.6053	1.3355	1.0967	0.875791	0.796966	1.36691	1.11155	0.915304	0.868367	0.882673	0.466298	0.117026	0.054446	0.883637		0.236192	0.194181	1.4038	2.29994	2.23898	2.08409	2.05496	1.99296	1.976	2.41698	2.50013	2.54176	2.53691	2.20887	2.21488
5.03331	5.13828	5.07423	4.9732	4.88914	4.84812	5.0993	5.04533	5.1774	5.24351	5.0533	5.24259	5.26779	5.37192	5.0763		4.7521	4.88309	5.07229	0.887633	1.61105	1.34264	1.10065	0.867644	0.802468	1.36887	1.10658	0.90373	0.856773	0.885204	0.507638	0.103646	0.0488417	0.886255		0.25448	0.21248	1.41052	2.30495	2.239	2.08301	2.04906	1.98508	1.97699	2.41403	2.49802	2.53903	2.53898	2.21395	2.20511
5.10313	5.21314	5.14614	5.05915	4.99421	4.96022	5.16814	5.11412	5.2351	5.29107	5.12313	5.27004	5.27101	5.38201	5.14613	5.21111		5.02181	5.14614	0.895349	1.62441	1.35482	1.10861	0.875373	0.807302	1.37844	1.10377	0.89583	0.841652	0.894107	0.501236	0.106591	0.0431551	0.892361	0.514537		0.167308	1.42243	2.30299	2.24301	2.08501	2.043	1.983	1.973	2.42	2.494	2.534	2.53999	2.21298	2.20607
5.1697	5.28166	5.21564	5.13354	5.09993	5.07181	5.23666	5.17579	5.28502	5.32729	5.18773	5.29158	5.27492	5.38592	5.21172	5.26495		4.92784	5.21564	0.90504	1.6291	1.36626	1.11349	0.881726	0.80834	1.38966	1.10091	0.885993	0.827625	0.902466	0.504241	0.107257	0.0406883	0.902864	0.528251		0.14638	1.43345	2.29613	2.2479	2.0899	2.04202	1.983	1.97104	2.42098	2.494	2.53498	2.5351	2.20221	2.24033
5.23931	5.35329	5.29223	5.21914	5.20792	5.19972	5.3073	5.24234	5.32659	5.35275	5.25434	5.3118	5.275	5.38303	5.28428	5.35212		5.16853	5.28333	0.905438	1.63806	1.37418	1.10958	0.863774	0.798718	1.40172	1.09991	0.875673	0.838942	0.902828	0.48265	0.107993	0.040541	0.903119	0.530183		0.0402451	1.44279	2.29402	2.25988	2.09396	2.03606	1.98003	1.96506	2.42595	2.49301	2.53203	2.52708	2.20398	2.23902
5.32599	5.46098	5.40499	5.35198	5.42397	5.45097	5.39698	5.29499	5.339	5.369	5.35199	5.319	5.268	5.35	5.36598	5.52998	5.49995	5.58495	5.37998	0.90661	1.61269	1.37031	1.09533	0.871632	0.798576	1.37726	1.09759	0.869188	0.82471	0.90408	0.526144	0.13435	0.0608194	0.907071	0.523602	0.159387	0.0575704	1.41445	2.272	2.259	2.113	2.031	1.979	1.963	2.42999	2.499	2.542	2.536	2.195	2.192
5.41978	5.53384	5.49783	5.46587	5.58215	5.63921	5.4759	5.37183	5.41142	5.4274	5.45573	5.37047	5.27108	5.35604	5.45381	5.65584	5.69204	5.79222	5.45801	0.890808	1.60487	1.35886	1.12944	0.887648	0.811136	1.36922	1.0857	0.854378	0.797913	0.887806	0.545448	0.137859	0.0614017	0.892121	0.520497	0.143099	0.0714764	1.4063	2.26205	2.26411	2.10007	2.03193	1.98305	1.96111	2.43604	2.49598	2.53602	2.53107	2.18601	2.18598
5.48335	5.6023	5.56531	5.53727	5.67604	5.73799	5.54925	5.43931	5.44565	5.45967	5.51539	5.40861	5.27793	5.35897	5.52032	5.7243	5.85829	5.97314	5.54016	0.877536	1.59529	1.34718	1.12174	0.902973	0.826344	1.35073	1.0744	0.843611	0.78427	0.876071	0.533067	0.139394	0.0615386	0.87751	0.485935	0.153671	0.0883368	1.39057	2.26596	2.27291	2.10594	2.02606	1.98696	1.96991	2.43897	2.49402	2.53798	2.53694	2.18699	2.18402
				5.69055	5.76653		5.4963	5.49322			5.44138	5.29412	5.36303		5.80731		6.10232						0.981947	0.940277		1.0928	0.851844			0.511669	0.130295	0.0537572		0.457069		0.087905						1.994	1.97606		2.51794	2.55497			2.22988
5.64897	5.74894	5.7279	5.72767	5.86791	5.93942	5.69987	5.59291	5.56495	5.56285	5.68901	5.56377	5.33234	5.37325	5.67602	5.90799	6.05969	6.20564	5.69389	0.857807	1.57472	1.32061	1.10822	0.9168	0.855746	1.32926	1.05051	0.82395	0.766371	0.855343	0.540066	0.164181	0.0592854	0.859125	0.485759	0.163322	0.118109	1.37176	2.27199	2.28504	2.11306	2.02104	1.9951	1.99691	2.44711	2.49701	2.54609	2.55007	2.19398	2.18996
5.72544	5.82246	5.79848	5.78061	5.93947	6.05117	5.76849	5.66447	5.63945	5.62951	5.76841	5.62455	5.3588	5.39286	5.75641	5.98543	6.1136	6.25563	5.76349	0.846623	1.56388	1.31812	1.11019	0.932494	0.871117	1.32908	1.04668	0.812177	0.765695	0.843785	0.514638	0.157221	0.0589227	0.848498	0.49664	0.145402	0.0866821	1.36585	2.27101	2.28798	2.11796	2.02398	2.00294	1.99005	2.45593	2.49799	2.55295	2.55596	2.19201	2.18702
5.81101	5.90001	5.87501	5.86301	6.042	6.157	5.84301	5.73901	5.70701	5.69801	5.84701	5.73002	5.43502	5.56902	5.84201	6.06601	6.159	6.288	5.84101	0.852504	1.56784	1.32347	1.10889	0.940188	0.861099	1.33148	1.04671	0.81622	0.766431	0.850244	0.504917	0.165967	0.123427	0.853653	0.502991	0.142869	0.0687179	1.37197	2.271	2.295	2.124	2.039	2	1.976	2.46	2.498	2.555	2.562	2.195	2.18
5.90275	5.96904	5.95088	5.91396	6.03888	6.16909	5.91604	5.8359	5.79813	5.78224	5.94566	5.88701	5.57873	5.70968	5.9288	6.12758	6.18414	6.30701	5.92486	0.883096	1.58271	1.33252	1.12046	0.925999	0.853071	1.33957	1.05842	0.816115	0.775435	0.887376	0.567077	0.225255	0.183712	0.877057	0.513439	0.130589	0.0509295	1.38388	2.30087	2.29892	2.12791	2.0618	2.01184	1.99975	2.47497	2.51306	2.56504	2.56704	2.22289	2.182
5.96043	6.04921	6.01932	5.98826	6.10732	6.17593	5.99621	5.90531	5.88514	5.87805	5.9965	5.96523	5.63544	5.76248	5.99039	6.17255	6.19489	6.30799	5.99134	0.878951	1.59731	1.34047	1.10844	0.896512	0.82376	1.34435	1.0561	0.832775	0.774301	0.880884	0.492588	0.169215	0.12815	0.875317	0.5134	0.128194	0.050118	1.39404	2.2911	2.29306	2.12107	2.04615	1.99913	1.98019	2.47302	2.51795	2.56797	2.56997	2.21409	2.182
6.03419	6.12721	6.08717	6.04912	6.15598	6.20496	6.07818	5.98623	5.99129	5.98932	6.06918	6.09229	5.76639	5.89614	6.06819	6.20805	6.197	6.308	6.06319	0.889276	1.60469	1.35433	1.11495	0.887634	0.812204	1.35593	1.06753	0.841696	0.788661	0.891228	0.501099	0.168978	0.127599	0.885342	0.504964	0.126469	0.0493695	1.40349	2.29803	2.29198	2.11999	2.04402	2.0051	1.98111	2.463	2.52	2.57199	2.565	2.21902	2.17901
6.1089	6.20692	6.1529	6.09696		6.18964	6.14807	6.07402	6.10335	6.11252	6.13989	6.20441	5.91737	5.95162	6.14199	6.2264	6.19709	6.30795	6.13601	0.903066	1.62272	1.36791	1.13359		0.802228	1.38037	1.09026	0.863499	0.793179	0.902117	0.493391	0.137696	0.0549354	0.9017	0.502804	0.126205	0.0491683	1.42158	2.30893	2.28286	2.11593	2.04998		2.02179	2.4619	2.51889	2.567	2.56398	2.22689	2.18401
6.17948	6.27946	6.22348	6.17244	6.2314	6.23963	6.23238	6.1544	6.20922	6.23211	6.20948	6.31518	6.10362	6.15747	6.21943	6.25777	6.20395	6.30403	6.21541	0.920024	1.63311	1.38291	1.13412	0.897728	0.799729	1.39432	1.1239	0.88775	0.805687	0.919908	0.507634	0.137353	0.0553569	0.917384	0.506225	0.127371	0.049031	1.43128	2.30304	2.27208	2.11004	2.04801	2.01123	2.00512	2.45406	2.51007	2.567	2.56201	2.21807	2.18499
6.24502	6.34502	6.28902	6.222	6.265	6.26599	6.31102	6.24102	6.32403	6.35703	6.27201	6.42102	6.28704	6.37004	6.28902	6.278	6.21201	6.327	6.29002	0.924061	1.63888	1.38948	1.13009	0.890842	0.808164	1.39915	1.13557	0.913683	0.825666	0.92318	0.515751	0.130966	0.0526805	0.922031	0.49039	0.120115	0.0403762	1.43935	2.309	2.268	2.102	2.046	2.004	1.99601	2.446	2.517	2.561	2.567	2.225	2.182
6.30701	6.41093	6.35089	6.23799	6.24789	6.22885	6.3839	6.32691	6.42528	6.47343	6.32899	6.5131	6.45431	6.55063	6.35004	6.29601			6.35291	0.92653	1.63923	1.38662	1.12866	0.897552	0.825815	1.40556	1.139	0.926017	0.848117	0.924872	0.519169	0.155668	0.054674	0.925168	0.491079			1.43893	2.30993	2.2609	2.10593	2.04798	2.01293	2.01984	2.44296	2.52005	2.56696	2.565	2.22398	2.18006
6.38722	6.48429	6.42132	6.31624	6.31832	6.29634	6.45531	6.3993	6.52701	6.5869	6.40724	6.60015	6.63722	6.75897	6.4322	6.37622			6.4253	0.924153	1.63736	1.38073	1.12861	0.898501	0.82069	1.40215	1.14339	0.940044	0.865333	0.920255	0.509573	0.137328	0.0597407	0.925012	0.597169			1.43408	2.30406	2.25308	2.10006	2.04602	2.00706	2.00712	2.44003	2.52396	2.56403	2.565	2.22202	2.18495
6.4602	6.5602	6.49419	6.36819	6.32319	6.30615	6.53519	6.48021	6.61924	6.69828	6.4792	6.67025	6.79042	6.92943	6.50421	6.4172		6.46886	6.5012	0.91593	1.62626	1.36617	1.10727	0.887571	0.820849	1.38715	1.15113	0.954697	0.883855	0.91072	0.608081	0.176722	0.116867	0.918231	0.607682		0.228779	1.42119	2.30799	2.24598	2.094	2.05099	1.99799	1.99002	2.43501	2.52201	2.562	2.55498	2.22299	2.1611
6.53396	6.63296	6.56592	6.43878	6.39316	6.36224	6.60597	6.55898	6.70812	6.8021	6.55301	6.76284	6.9447	7.08763	6.58194	6.48986	6.28758	6.41857	6.57692	0.904805	1.61319	1.35223	1.10702	0.887711	0.816739	1.3772	1.13717	0.946225	0.88958	0.89958	0.495492	0.166556	0.119518	0.907324	0.6008	0.186156	0.143841	1.40861	2.30499	2.23889	2.09486	2.049	1.99599	1.99879	2.43688	2.52494	2.56193	2.54793	2.21998	2.19662
6.60945	6.70845	6.63848	6.50055	6.40591	6.38087	6.68245	6.63644	6.79636	6.88937	6.63243	6.82952	6.9996	7.13764	6.65646	6.55751	6.33367	6.46367	6.64948	0.89102	1.60242	1.33916	1.08898	0.878278	0.807953	1.36489	1.1277	0.944284	0.896728	0.88856	0.592857	0.168585	0.111428	0.891077	0.594456	0.191392	0.149479	1.39445	2.30401	2.23006	2.08408	2.049	1.99501	1.98212	2.42707	2.52004	2.55604	2.54204	2.21801	2.16622
6.69301	6.78201	6.71601	6.57501	6.47301	6.43301	6.75901	6.71701	6.87601	6.96201	6.71501	6.94601	7.049	7.193	6.74101	6.64801	6.38001	6.51001	6.72801	0.88666	1.59398	1.32929	1.0818	0.868061	0.807991	1.36028	1.11864	0.937039	0.89478	0.88192	0.46812	0.117919	0.071387	0.88902	0.589739	0.210631	0.169071	1.38909	2.3	2.226	2.08	2.049	1.983	1.979	2.423	2.516	2.543	2.538	2.214	2.208
6.77493	6.86196	6.79598	6.66718	6.5574	6.51836	6.83392	6.78988	6.94979	7.02869	6.79298	7.01876	7.08409	7.20801	6.82195	6.74522	6.45071	6.58067	6.80797	0.885189	1.59491	1.32882	1.08281	0.873255	0.815639	1.3583	1.11193	0.932038	0.892405	0.878327	0.468505	0.107662	0.0492205	0.889648	0.584133	0.21806	0.176883	1.38904	2.29991	2.21999	2.07394	2.04396	1.98691	1.97586	2.415	2.50878	2.53892	2.5339	2.21194	2.18983
6.84531	6.93429	6.87027	6.75613	6.66296	6.62099	6.90332	6.85635	7.00941	7.08049	6.86727	7.07643	7.09093	7.20899	6.8933	6.8371	6.50447	6.6315	6.88128	0.888101	1.60337	1.33252	1.07844	0.876637	0.818621	1.36134	1.1047	0.917513	0.880735	0.884133	0.494524	0.113849	0.0462393	0.889521	0.532309	0.199176	0.158263	1.39425	2.29307	2.21901	2.06905	2.04103	1.98007	1.96511	2.415	2.49216	2.53306	2.52608	2.20705	2.17712
6.91121	7.00722	6.94322	6.85027	6.78136	6.73841	6.9732	6.92719	7.06812	7.12811	6.93023	7.10208	7.09501	7.209	6.95919	6.94633			6.95121	0.892605	1.61328	1.3441	1.095	0.882183	0.814839	1.37254	1.10354	0.907684	0.861572	0.890603	0.496371	0.116238	0.0453903	0.891875	0.5158			1.4063	2.288	2.22202	2.07201	2.03697	1.97196	1.95798	2.41302	2.48998	2.52696	2.51996	2.20299	2.17802
6.97485	7.07585	7.01095	6.93402	6.89157	6.86375	7.0357	6.98468	7.10641	7.16333	7.00084	7.12523	7.09901	7.20896	7.01879	7.04707			7.01486	0.909427	1.63096	1.36202	1.10877	0.874015	0.811645	1.38514	1.11239	0.902893	0.846718	0.906902	0.502598	0.118539	0.0454821	0.908645	0.521884			1.42384	2.28696	2.2271	2.07401	2.02887	1.95898	1.95095	2.4201	2.48399	2.51398	2.50793	2.19996	2.18517
7.0435	7.1445	7.08744	7.0164	7.01808	7.00497	7.09259	7.0396	7.13976	7.18981	7.06851	7.14386	7.09999	7.20602	7.08254	7.13337			7.08449	0.923686	1.64505	1.37802	1.12206	0.869543	0.811233	1.40467	1.11568	0.897519	0.832851	0.91919	0.502421	0.118431	0.0456488	0.924345	0.515745			1.4415	2.28402	2.23494	2.07499	2.01808	1.95701	1.94703	2.42794	2.48301	2.51201	2.50204	2.19702	2.1989
7.10802	7.21702	7.16002	7.09602	7.15103	7.15904	7.16102	7.10301	7.17001	7.21501	7.13402	7.16101	7.101	7.201	7.15102	7.23903	7.05004	7.11804	7.15502	0.928932	1.65571	1.39046	1.1344	0.887747	0.819846	1.41369	1.12218	0.892259	0.825731	0.926472	0.482536	0.117452	0.045	0.927281	0.527575	0.126484	0.0595189	1.44981	2.276	2.242	2.079	2.012	1.961	1.943	2.433	2.482	2.506	2.494	2.189	2.197
7.17588	7.28683	7.23099	7.17496	7.27524	7.31658	7.23284	7.15879	7.22421	7.23834	7.20389	7.18743	7.11403	7.2052	7.21488	7.34316	7.21528	7.28247	7.22385	0.935777	1.66472	1.39586	1.1511	0.917904	0.843552	1.41496	1.12745	0.889387	0.829441	0.936126	0.507385	0.126052	0.0450808	0.930978	0.545999	0.141849	0.0550398	1.45684	2.27414	2.24611	2.07906	2.01297	1.96111	1.9461	2.43403	2.481	2.50111	2.48911	2.18614	2.18094
7.24433	7.35137	7.30824	7.25026	7.37205	7.43979	7.29836	7.2204	7.24084	7.26474	7.27332	7.22067	7.11598	7.22085	7.28333	7.43411	7.39326	7.47512	7.29035	0.93166	1.65894	1.39429	1.17103	0.963514	0.884311	1.40941	1.12364	0.88839	0.844354	0.930366	0.535931	0.132447	0.0474865	0.928514	0.551387	0.13162	0.0472066	1.45561	2.28489	2.25491	2.08395	2.01102	1.96991	1.95392	2.43598	2.481	2.50991	2.49791	2.19689	2.17605
7.30518	7.4222	7.3772	7.3392	7.49029	7.57033	7.36521	7.27621	7.28813		7.33519	7.24113	7.12001	7.21699	7.33818	7.51822	7.57642	7.6735	7.35919	0.918744	1.64936	1.38507	1.1682	0.985302	0.915956	1.39862	1.11324	0.878625		0.915836	0.536105	0.135954	0.049467	0.917554	0.536535	0.148493	0.0573932	1.44795	2.29697	2.26002	2.086	1.99899	1.966	1.96302	2.43599	2.48699	2.515		2.21096	2.17298
7.37501	7.49895	7.45393	7.41415	7.60035	7.69535	7.44486	7.35602	7.33763	7.34559	7.40605	7.28878	7.12316	7.215	7.40705	7.60001	7.73657	7.86058	7.43197	0.905142	1.63514	1.37482	1.15843	1.00118	0.94464	1.38116	1.12313	0.891602	0.862425	0.906546	0.534304	0.137527	0.0521015	0.899972	0.508427	0.164583	0.126122	1.43436	2.2837	2.26608	2.08504	1.99587	1.96699	1.97011	2.43106	2.48287	2.51603	2.51708	2.19468	2.16395
7.45343	7.57247	7.52648	7.50336	7.70524	7.80024	7.51152	7.43543	7.38665	7.39167	7.48741	7.34956	7.13591	7.215	7.48841	7.67843	7.85812	7.98312	7.50745	0.889751	1.62164	1.36099	1.14483	1.00778	0.965589	1.36827	1.1114	0.888631	0.867454	0.893852	0.540833	0.141194	0.0529936	0.882298	0.494213	0.174925	0.137111	1.42144	2.26017	2.27196	2.08798	1.98607	1.96601	1.97894	2.43596	2.47307	2.51799	2.52296	2.17018	2.16003
7.52805	7.64904	7.60104	7.58005	7.79205	7.89704	7.59105				7.55904	7.41005	7.16004	7.22301	7.55905	7.76605	7.92502	8.05602	7.58304	0.878554	1.60505	1.35038	1.13565	1.01238	0.980081	1.35387				0.883633	0.533724	0.147157	0.0527464	0.870414	0.491633	0.162803	0.105574	1.40828	2.252	2.281	2.091	1.98399	1.972	1.985	2.433				2.163	2.15799
7.61103	7.71694	7.67393	7.66591	7.87884	7.97678	7.67398				7.64004	7.51038	7.2271	7.24148	7.64304	7.85005	7.96464		7.65891	0.866892	1.59582	1.33943	1.12481	1.00617	0.982473	1.33401				0.871206	0.540266	0.177994	0.0653668	0.859858	0.514833	0.168494		1.39878	2.255	2.28207	2.09807	1.95804	1.98106	1.993	2.42606				2.163	2.14788
7.67622	7.78782	7.74334	7.73231	7.92529	8.02888	7.74178				7.70969	7.59997	7.29091	7.42181	7.71171	7.91816	8.012	8.14672	7.72683	0.856369	1.57772	1.33347	1.1297	1.00244	0.966139	1.31814				0.859935	0.527031	0.180417	0.13541	0.850993	0.525003	0.152568	0.0791971	1.38127	2.24651	2.28297	2.10445	1.98744	1.99085	1.9915	2.43396				2.15802	2.14208
7.75618	7.86467	7.82017	7.80711	7.99407	8.08656	7.81518	7.70719	7.67123	7.65724	7.78769	7.72029	7.38127	7.47728	7.79119	7.98612	8.03254	8.15103	7.80168	0.858533	1.58274	1.33547	1.11768	0.968899	0.938432	1.32639	1.0518	0.801518	0.745375	0.860663	0.525566	0.193371	0.126708	0.854503	0.54165	0.151758	0.0976754	1.38595	2.25804	2.292	2.1065	1.98407	1.984	1.99299	2.44249	2.476	2.51902	2.51901	2.17003	2.137
7.82478	7.92933	7.88423	7.84751	8.02196	8.10935	7.88229	7.7878	7.75437	7.74429	7.85774	7.83122	7.4818	7.579	7.86132	8.03175	8.04694	8.16298	7.87023	0.861654	1.58451	1.34233	1.13314	0.970214	0.907368	1.34076	1.06473	0.808091	0.754765	0.861807	0.518398	0.189974	0.122257	0.85947	0.526494	0.145669	0.0959888	1.38817	2.27147	2.29244	2.10698	2.01085	1.98543	1.98901	2.43998	2.49043	2.52488	2.5239	2.18299	2.13672
7.89451	7.99901	7.94557	7.90758	8.05676	8.12489	7.95102	7.86546	7.85131	7.84429	7.92255	7.9462	7.59322	7.56412	7.93151	8.07172	8.05345	8.16548	7.93406	0.868958	1.59702	1.35211	1.1307	0.942471	0.875229	1.35576	1.07148	0.843662	0.775064	0.867862	0.504449	0.177583	0.0625932	0.867752	0.50852	0.138402	0.0913831	1.4034	2.27646	2.28803	2.10154	2.01646	1.98798	1.98403	2.43901	2.48752	2.51706	2.51904	2.18846	2.15388
7.94431	8.06829	8.01227	7.96027	8.08013	8.13096	8.00932	7.93528	7.95349	7.95253	7.97829	8.02447	7.70875	7.74577	7.98332	8.08409	8.059	8.159	8.0033	0.878275	1.59992	1.37075	1.1338	0.926076	0.850317	1.36397	1.09103	0.86386	0.780163	0.879046	0.489261	0.151423	0.0634513	0.876023	0.489375	0.121704	0.0562061	1.40087	2.27297	2.28496	2.10098	2.022	1.99696	1.98498	2.44895	2.48198	2.508	2.51497	2.18998	2.14508
8.01086	8.13092	8.07099	8.01899	8.10753	8.12313	8.07782				8.04191	8.12527	7.87121	7.91214	8.05281	8.10268	8.059	8.15998	8.06887	0.892328	1.61758	1.38419	1.13967	0.888486	0.821545	1.38558				0.891162	0.506798	0.143349	0.0550839	0.89171	0.483953	0.122536	0.0596803	1.41394	2.2671	2.27615	2.09608	2.022	1.98815	1.98008	2.43819				2.18508	2.16171
8.07141	8.19835	8.14132	8.06654	8.10998	8.11706	8.15129	8.0871	8.16598	8.18386	8.09944	8.21612	8.05422	8.12691	8.11341	8.12181	8.06494	8.14614	8.13437	0.902324	1.63431	1.39	1.13704	0.883711	0.818465	1.39345	1.13033	0.884617	0.808089	0.900619	0.493633	0.138972	0.0588812	0.902021	0.486147	0.132205	0.0454706	1.42639	2.27294	2.27006	2.096	2.02497	1.98404	1.97208	2.43701	2.48097	2.50999	2.50107	2.18797	2.16002
8.13718	8.25919	8.20018	8.11512	8.11502	8.108	8.22019	8.15323	8.25224	8.29932	8.16518	8.32425	8.18261	8.28965	8.1822	8.13416		8.2109	8.19617	0.903661	1.63206	1.39286	1.11077	0.88223	0.813756	1.40454	1.13099	0.916878	0.83514	0.900056	0.517808	0.132335	0.0485509	0.905186	0.476423		0.0339172	1.43134	2.28198	2.26197	2.09299	2.02102	1.97599	1.96398	2.43398	2.48901	2.50499	2.49798	2.19599	2.15899
8.20267	8.32761	8.26371	8.15813	8.12382	8.10898	8.28665	8.23632	8.34022	8.4127	8.22871	8.41516	8.40156	8.52229	8.25257	8.19183		8.17375	8.25873	0.911374	1.62801	1.38876	1.11857	0.885896	0.815887	1.39744	1.14361	0.930641	0.856791	0.909499	0.531532	0.141426	0.052451	0.910983	0.552999		0.0185317	1.43215	2.27514	2.2522	2.09104	2.02884	1.97306	1.95714	2.42812	2.49194	2.50304	2.49114	2.1911	2.15606
8.27646	8.40047	8.32952	8.2126	8.13988	8.12091	8.36046	8.30748	8.44523	8.52022	8.29849	8.49939	8.58765	8.73049	8.32249	8.23667			8.33345	0.902606	1.61887	1.37093	1.11293	0.885702	0.825012	1.39002	1.153	0.954078	0.877628	0.898225	0.502171	0.142821	0.0787448	0.904876	0.576288			1.41701	2.275	2.24803	2.08604	2.03396	1.96804	1.95005	2.42701	2.492	2.50002	2.48405	2.191	2.15501
8.3452	8.4692	8.39821	8.26515	8.16913	8.14611	8.4332	8.38821	8.53031	8.62029	8.3662	8.57125	8.73927	8.88628	8.39321	8.22937		8.35525	8.40718	0.89123	1.61395	1.3583	1.11015	0.887317	0.823115	1.37892	1.15182	0.962067	0.891074	0.88847	0.507846	0.172431	0.112782	0.89207	0.495246		0.150895	1.40684	2.27899	2.24197	2.07899	2.03499	1.95998	1.942	2.42298	2.48202	2.49199	2.47898	2.19199	2.159
8.4148	8.53683	8.47173	8.31809	8.21422	8.18336	8.5028	8.46173	8.63814	8.72126	8.43678	8.65751	8.83239	8.98234	8.46476	8.35778		8.44151	8.4709	0.87734	1.59658	1.34378	1.08134	0.875966	0.824821	1.36658	1.13419	0.961126	0.888966	0.874836	0.489182	0.179518	0.117066	0.87818	0.580183		0.231911	1.39127	2.27507	2.23119	2.07408	2.03008	1.95312	1.94102	2.41612	2.4879	2.48708	2.4731	2.18807	2.15998
8.50117	8.61129	8.54331	8.3804	8.28234	8.24243	8.57431	8.52935	8.67961	8.80817	8.52515	8.7303	8.88847	9.03847	8.54919	8.44418		8.52916	8.54429	0.870831	1.5842	1.33378	1.07971	0.884624	0.825771	1.35693	1.12903	0.942709	0.896239	0.865093	0.552262	0.145751	0.0863305	0.874989	0.582789		0.227487	1.38181	2.28094	2.22308	2.07004	2.02505	1.95696	1.941	2.40907	2.4781	2.49294	2.47201	2.19295	2.16
8.58518	8.69417	8.62219	8.45619	8.35519	8.30921	8.64818	8.60116	8.75617	8.86412	8.61019	8.82516	8.90606	9.05703	8.62818	8.52728		8.66511	8.62518	0.870561	1.57736	1.33097	1.07362	0.880911	0.814401	1.35573	1.1245	0.940578	0.891264	0.864405	0.456612	0.133311	0.0736097	0.875117	0.56667		0.20692	1.37997	2.28	2.21599	2.06499	2.02	1.95299	1.942	2.40797	2.47098	2.481	2.473	2.192	2.16895
8.65954	8.7656	8.69948	8.53348	8.43543	8.39433	8.72254	8.66573	8.82662	8.915	8.68748	8.89071	8.92954	9.06877	8.70254	8.64175		8.71208	8.7015	0.870933	1.58304	1.32855	1.0688	0.87326	0.819137	1.35838	1.11411	0.935431	0.888857	0.866528	0.502637	0.13381	0.0610955	0.873698	0.56257		0.194602	1.38226	2.27902	2.2111	2.05912	2.01804	1.94908	1.94102	2.39623	2.46217	2.48002	2.47104	2.19004	2.1484
8.72452	8.8335	8.76849	8.62929	8.53427	8.49724	8.79348	8.74144	8.87663	8.95669	8.75153	8.94163	8.94191	9.06999	8.76554	8.73432		8.8202	8.77049	0.874027	1.59208	1.33165	1.0638	0.865051	0.812898	1.36052	1.11922	0.920025	0.872135	0.870094	0.4862	0.132589	0.0549741	0.876211	0.517299		0.159591	1.38903	2.27007	2.21199	2.05304	2.01006	1.94106	1.93504	2.38806	2.45704	2.47901	2.46901	2.18107	2.15098
8.79017	8.90017	8.83918	8.72024	8.65732	8.62234	8.85416	8.80414	8.9311	8.99505	8.81917	8.96707	8.952	9.07	8.83217	8.83124			8.83717	0.888123	1.60626	1.34762	1.08335	0.868495	0.801248	1.37316	1.11582	0.912722	0.85054	0.884547	0.496661	0.129859	0.0535473	0.889567	0.511566			1.40038	2.26398	2.213	2.052	2.00797	1.94296	1.92897	2.39102	2.45598	2.474	2.46799	2.17398	2.15399
8.85388	8.96585	8.90779	8.81042	8.77886	8.75074	8.91395	8.85707	8.96835	9.01466	8.88288	8.99255	8.95298	9.07	8.89785	8.92338			8.90186	0.900601	1.61667	1.36198	1.09425	0.858918	0.792887	1.38576	1.11686	0.905762	0.842983	0.898711	0.50462	0.129546	0.0525181	0.900026	0.513801			1.41257	2.2581	2.213	2.052	1.99719	1.92629	1.91721	2.39788	2.4501	2.47302	2.46603	2.1681	2.14909
8.91739	9.03137	8.97535	8.8942	8.9038	8.89263	8.9764	8.91247	8.98683	9.02985	8.94738	9.0138	8.95696	9.07	8.95743	9.01512		8.80362	8.96737	0.906158	1.63196	1.37337	1.10351	0.861582	0.795117	1.39569	1.12154	0.895242	0.832759	0.903298	0.500353	0.129292	0.0521435	0.90636	0.503184		0.0561354	1.42639	2.24909	2.22092	2.05299	1.99304	1.92303	1.90908	2.39602	2.44703	2.47399	2.46798	2.15909	2.17079
8.98117	9.09616	9.04618	8.98021	9.04132	9.0484	9.04218	8.96516	9.03604	9.05406	9.00718	9.02408	8.96201	9.06501	9.01718	9.11826	8.94145	9.00747	9.03217	0.917051	1.64261	1.38374	1.12518	0.876958	0.809624	1.40269	1.12055	0.892638	0.826322	0.916363	0.491273	0.130991	0.0506859	0.914748	0.52333	0.129965	0.051156	1.43577	2.24799	2.22601	2.056	1.985	1.92003	1.90702	2.40499	2.44899	2.47701	2.46801	2.15899	2.15698
9.04083	9.15191	9.10878	9.05553	9.1538	9.19023	9.10674	9.02189	9.05071	9.07558	9.07076	9.05245	8.96494	9.06892	9.08174	9.21118	9.09892	9.17277	9.09183	0.920816	1.65047	1.39148	1.1443	0.911691	0.843018	1.40688	1.11896	0.88498	0.819788	0.921019	0.513545	0.131333	0.0492383	0.917467	0.540838	0.149283	0.0674222	1.44567	2.2431	2.22992	2.05698	1.985	1.92981	1.91485	2.40304	2.44606	2.47896	2.47192	2.15606	2.14817
9.10361	9.21859	9.17857	9.13551	9.27127	9.33014	9.17061	9.06772	9.09174	9.10382	9.13759	9.07586	8.96798	9.06801	9.14064	9.29846	9.2769	9.38568	9.15461	0.916885	1.64652	1.38849	1.16255	0.955419	0.874903	1.40098	1.11464	0.882077	0.821011	0.917135	0.528856	0.133556	0.0490212	0.913515	0.546149	0.157381	0.0667264	1.43984	2.24101	2.23795	2.057	1.98202	1.93397	1.92196	2.40499	2.446	2.48794	2.48392	2.15401	2.14502
9.17316	9.28618	9.24318	9.20821	9.37329	9.45331	9.23417	9.13313	9.14107	9.1351	9.20417	9.09613	8.97102	9.071	9.21315	9.37221	9.45836	9.5704	9.22118	0.905406	1.63674	1.38386	1.16216	0.984375	0.914082	1.38941	1.10192	0.869071	0.814201	0.906121	0.533786	0.137585	0.0488028	0.901812	0.527941	0.144193	0.0736465	1.4336	2.23798	2.24201	2.05902	1.97797	1.94498	1.92703	2.40701	2.45101	2.49102	2.49302	2.15098	2.14199
9.23691	9.35581	9.31281	9.2906	9.48608	9.57394	9.29988	9.18413	9.16755	9.17531	9.26988	9.14615	8.97887	9.07002	9.27298	9.4546	9.59664	9.72536	9.28983	0.892362	1.62494	1.37058	1.15199	1.00172	0.945701	1.38003	1.09109	0.861587	0.802961	0.894999	0.540063	0.139645	0.0498915	0.88714	0.489446	0.15708	0.0839151	1.42213	2.2321	2.24495	2.0649	1.9662	1.93812	1.93978	2.41093	2.45297	2.49985	2.50185	2.14412	2.13708
9.30342	9.42441	9.37744	9.36634	9.57622	9.67612	9.36642	9.24844	9.22153	9.22259	9.33345	9.18764	8.98891	9.07	9.33942	9.53134	9.70705	9.84497	9.35841	0.877023	1.60909	1.36016	1.14025	1.01155	0.973678	1.36147	1.07502	0.847077	0.795088	0.880803	0.529068	0.143536	0.0511491	0.87102	0.471968	0.177115	0.134357	1.40581	2.23299	2.25194	2.06599	1.97096	1.94296	1.9519	2.41199	2.45796	2.50496	2.50795	2.14301	2.13502
9.37119	9.49517	9.44518	9.4263	9.64719	9.76519	9.44019	9.32118	9.28116	9.27818	9.4022	9.25221	9.01313	9.07304	9.40819	9.60621	9.77108	9.90608	9.42818	0.866786	1.59974	1.35076	1.13286	1.02071	0.993001	1.34459	1.0598	0.835908	0.790523	0.871926	0.518343	0.157172	0.053105	0.859676	0.472216	0.156546	0.0904079	1.39653	2.22301	2.26101	2.07001	1.9709	1.9331	1.954	2.41101	2.46501	2.51501	2.52001	2.13601	2.13598
9.4406	9.55872	9.51068		9.71955	9.83755	9.51059	9.38962	9.34276	9.34466	9.47651	9.33141	9.06104	9.08967	9.47859	9.68443	9.80041	9.93639	9.49368	0.857722	1.5938	1.34221		0.967676	0.993559	1.33249	1.04562	0.824019	0.78805	0.86295	0.511811	0.172747	0.058727	0.85073	0.504511	0.147472	0.0746664	1.38694	2.22594	2.2659	2.07294		1.97025	1.954	2.41296	2.46794	2.51696	2.52392	2.13894	2.12914
9.52042	9.63147	9.58248	9.60253	9.81927	9.89955	9.57454	9.46842	9.42639	9.42342	9.55145	9.43127	9.1424	9.2786	9.55742	9.7664	9.84368	9.95387	9.5625	0.856865	1.59042	1.3422	1.1248	1.01037	0.973807	1.33229	1.04859	0.824316	0.79204	0.862224	0.500156	0.175601	0.131957	0.849716	0.511443	0.141791	0.0594507	1.38769	2.22799	2.27295	2.07697	1.93598	1.94916	1.95003	2.4259	2.47197	2.517	2.52896	2.14198	2.12007
9.59119	9.70017	9.65115	9.65805	9.84703	9.94304	9.64517	9.54319	9.52123	9.51725	9.62418	9.5583	9.24029	9.3743	9.6232	9.82812	9.85405	9.95802	9.63118	0.857499	1.59686	1.34018	1.12282	0.968781	0.938012	1.3334	1.04794	0.819361	0.791226	0.862173	0.503579	0.201333	0.158665	0.850965	0.520527	0.138333	0.0482501	1.39057	2.24004	2.27801	2.08099	1.95808	1.94799	1.93999	2.42602	2.47101	2.517	2.52799	2.14805	2.11199
9.65688	9.75899	9.70508	9.6757	9.85683	9.95873	9.70498	9.61183	9.60261	9.60451	9.68693	9.66321	9.34127	9.48019	9.69281	9.87028	9.8717	9.96488	9.69393	0.864373	1.60399	1.35133	1.13281	0.972683	0.899941	1.34152	1.05734	0.826744	0.786166	0.866683	0.503246	0.202313	0.160263	0.859927	0.519399	0.135852	0.0447498	1.39936	2.25475	2.28095	2.07903	1.98455	1.94505	1.93607	2.4319	2.47395	2.51602	2.52308	2.16472	2.10905
9.72535	9.82537	9.76047	9.7275	9.8877	9.95801	9.7684	9.68233	9.70304	9.70702	9.75436	9.77593	9.46284	9.59887	9.76036	9.89774	9.87497	9.96797	9.75443	0.875553	1.61336	1.36481	1.14054	0.940046	0.862367	1.35227	1.0679	0.835507	0.77468	0.878397	0.508024	0.199715	0.158547	0.870143	0.508139	0.13168	0.0433034	1.41112	2.25896	2.27902	2.07702	1.99689	1.94302	1.93204	2.43398	2.474	2.51006	2.5131	2.16599	2.10702
9.78617	9.88718	9.81617	9.78314	9.91101	9.95295	9.8292	9.76219	9.80926	9.82632	9.81217	9.88126	9.58438	9.72008	9.82617	9.93204	9.87801	9.958	9.81716	0.888832	1.62774	1.37561	1.13663	0.896397	0.827978	1.37194	1.09544	0.852256	0.780545	0.89174	0.511762	0.184342	0.143481	0.882833	0.499102	0.12811	0.042599	1.42366	2.263	2.272	2.07399	1.99201	1.93899	1.92699	2.43398	2.468	2.49998	2.49797	2.17	2.10501
9.84486	9.94782	9.87388	9.83205	9.91394	9.93436	9.89865	9.82674	9.89728	9.93685	9.87086	9.97125	9.71545	9.74649	9.88486	9.94573	9.88094	9.958	9.87389	0.903357	1.64077	1.38552	1.13135	0.888317	0.810098	1.38601	1.11651	0.888886	0.806347	0.905512	0.515988	0.15047	0.0644797	0.897514	0.489625	0.124746	0.0422567	1.43647	2.263	2.27102	2.07106	1.99494	1.93508	1.9221	2.42615	2.46898	2.49411	2.48917	2.17	2.10892
9.90458	10.0086	9.93755	9.87073	9.91499	9.91513	9.95759	9.89353	9.99432	10.0433	9.92959	10.0584	9.88084	9.94161	9.94756	9.97579	9.88795	9.96694	9.93656	0.915455	1.64744	1.39282	1.12613	0.877655	0.807715	1.40076	1.13269	0.914462	0.838315	0.916434	0.517986	0.109201	0.0329446	0.910241	0.488666	0.12194	0.0403039	1.44674	2.263	2.26008	2.07001	1.99401	1.92805	1.91704	2.42302	2.46701	2.48904	2.47808	2.16702	2.11496
9.96726	10.0753	9.99628	9.92114	9.91502	9.90196	10.0253	9.95932	10.0824	10.1464	9.98924	10.1613	10.0567	10.113	10.0103	10.0052		10.0245	9.99928	0.918838	1.6484	1.39502	1.12996	0.877463	0.813761	1.40185	1.14308	0.934743	0.867611	0.91921	0.524898	0.110714	0.0315521	0.913985	0.500373		0.0267352	1.45194	2.258	2.25797	2.06698	1.99702	1.92801	1.91698	2.41297	2.47197	2.47701	2.46798	2.16399	2.11199
10.025	10.1349	10.0569	9.95245	9.91893	9.89316	10.0889	10.0288	10.1655	10.2335	10.0431	10.2357	10.2201	10.3243	10.068	10.0561		10.1429	10.0599	0.92054	1.64982	1.39325	1.13038	0.884643	0.820688	1.40088	1.14421	0.946375	0.894269	0.91922	0.535503	0.0983778	0.034213	0.917193	0.578147		0.131422	1.45115	2.258	2.25112	2.06209	2.00093	1.92997	1.91307	2.4071	2.46512	2.47995	2.46309	2.16105	2.11003
10.0854	10.1944	10.1154	9.99757	9.93782	9.90389	10.1524	10.0954	10.2433	10.3093	10.1024	10.3034	10.3547	10.4647	10.1314	10.1105		10.2064	10.1224	0.911963	1.63766	1.385	1.12844	0.89924	0.831279	1.39597	1.14449	0.953374	0.915449	0.911326	0.487596	0.150721	0.0663094	0.908118	0.580302		0.178977	1.44301	2.258	2.24209	2.05606	1.99902	1.93495	1.913	2.3971	2.46599	2.4701	2.45706	2.161	2.12188
10.1532	10.2562	10.1731	10.0431	9.97209	9.92709	10.2182	10.1652	10.3242	10.3892	10.1662	10.3462	10.4602	10.5922	10.1982		9.96606	10.1021	10.1832	0.902026	1.62598	1.3746	1.1212	0.907308	0.836631	1.38394	1.13325	0.950816	0.924273	0.90303	0.562993	0.234352	0.196735	0.896793		0.16893	0.129282	1.43016	2.25997	2.23498	2.05597	1.99598	1.932	1.91	2.391	2.463	2.46697	2.45098	2.16696	2.124
10.2129	10.312	10.228	10.0852	10.0064	9.96136	10.2759	10.2308	10.3957	10.4666	10.2269	10.4049	10.5346	10.6696	10.2657		9.9876	10.1226	10.2419	0.889425	1.60995	1.35814	1.10732	0.895677	0.840606	1.36936	1.12085	0.942093	0.918076	0.891927	0.563991	0.24614	0.209541	0.883076		0.187337	0.148188	1.41563	2.24724	2.22813	2.04618	1.99011	1.932	1.91	2.391	2.46398	2.4562	2.44511	2.15227	2.124
10.2815	10.3696	10.2876	10.1406	10.0537	10.0007	10.3356	10.2846	10.4566	10.5256	10.2945	10.4944	10.5946	10.7296	10.3335		10.0297	10.1568	10.3016	0.872937	1.59112	1.33888	1.0986	0.890515	0.825578	1.35734	1.11276	0.938654	0.910732	0.873451	0.548462	0.220476	0.185415	0.869168		0.198324	0.15973	1.39937	2.25196	2.21906	2.04302	1.98404	1.92505	1.90901	2.38703	2.46499	2.45501	2.44103	2.15299	2.13591
[truncated: 64 more columns]
