# Supplementary material for: Kinematic Validation of a Multi-Kinect v2 Instrumented 10-Meter Walkway for Quantitative Gait Assessments
Source: PLoS One. 2015 Oct 13;10(10):e0139913. doi: 10.1371/journal.pone.0139913 (PMC4603795; doi:10.1371/journal.pone.0139913)
Supplement: S1 Data — (ZIP) [file pone.0139913.s001.zip › S1_Data/pp9_trial6.xls]

## Sheet: Sheet1
Kinect(x) SpineBase	Kinect(x) Head	Kinect(x) ShoulderLeft	Kinect(x) ElbowLeft	Kinect(x) WristLeft	Kinect(x) HandLeft	Kinect(x) ShoulderRight	Kinect(x) ElbowRight	Kinect(x) WristRight	Kinect(x) HandRight	Kinect(x) HipLeft	Kinect(x) KneeLeft	Kinect(x) AnkleLeft	Kinect(x) FootLeft	Kinect(x) HipRight	Kinect(x) KneeRight	Kinect(x) AnkleRight	Kinect(x) FootRight	Kinect(x) SpineShoulder	Kinect(y) SpineBase	Kinect(y) Head	Kinect(y) ShoulderLeft	Kinect(y) ElbowLeft	Kinect(y) WristLeft	Kinect(y) HandLeft	Kinect(y) ShoulderRight	Kinect(y) ElbowRight	Kinect(y) WristRight	Kinect(y) HandRight	Kinect(y) HipLeft	Kinect(y) KneeLeft	Kinect(y) AnkleLeft	Kinect(y) FootLeft	Kinect(y) HipRight	Kinect(y) KneeRight	Kinect(y) AnkleRight	Kinect(y) FootRight	Kinect(y) SpineShoulder	Kinect(z) SpineBase	Kinect(z) Head	Kinect(z) ShoulderLeft	Kinect(z) ElbowLeft	Kinect(z) WristLeft	Kinect(z) HandLeft	Kinect(z) ShoulderRight	Kinect(z) ElbowRight	Kinect(z) WristRight	Kinect(z) HandRight	Kinect(z) HipLeft	Kinect(z) KneeLeft
0.0569917	0.157994	0.149989	0.109	0.177	0.201994	0.149981	0.099989	0.155992	0.189981	0.0979917	0.0709945	0.007	0.0969972	0.103992	0.054	0.001	0.089	0.136964	0.907261	1.66317	1.39562	1.14843	0.897979	0.816124	1.40562	1.1376	0.915835	0.831268	0.909081	0.544895	0.146979	0.067711	0.903281	0.521184	0.14188	0.0614216	1.44222	2.247	2.25201	2.084	2.016	1.954	1.93501	2.41301	2.467	2.487	2.47101	2.16801	2.12801
0.0570383	0.161077	0.153057	0.115029	0.189029	0.202029	0.153	0.105	0.175	0.192057	0.0980383	0.0710287	0.007	0.0990191	0.104	0.054	0.001	0.0900287	0.137019	0.906047	1.66272	1.39528	1.15211	0.885395	0.809385	1.40533	1.13782	0.894138	0.827006	0.907827	0.541425	0.147072	0.0603324	0.902167	0.518862	0.14184	0.0621451	1.44215	2.24702	2.25101	2.08298	2.01399	1.94998	1.93498	2.412	2.461	2.48	2.46698	2.16799	2.12799
0.0609412	0.168882	0.158912	0.117956	0.191956	0.204956	0.153	0.105	0.175	0.197912	0.101941	0.0739559	0.007	0.100971	0.104	0.054	0.001	0.0929559	0.138971	0.905764	1.66115	1.39665	1.15379	0.883853	0.809863	1.40447	1.13576	0.891904	0.825591	0.907564	0.541893	0.146302	0.0595616	0.901904	0.516998	0.141889	0.0616475	1.44113	2.24897	2.25199	2.08103	2.01301	1.94803	1.93303	2.412	2.461	2.48	2.46503	2.16701	2.12701
0.0639911	0.17897	0.165979	0.122985	0.191003	0.207991	0.158982	0.107991	0.177991	0.195009	0.104991	0.0769911	0.007	0.0990059	0.105994	0.054	0.00399113	0.0949941	0.144982	0.905112	1.66064	1.39512	1.15561	0.882653	0.810378	1.40302	1.13372	0.889617	0.830775	0.906932	0.539019	0.14629	0.0593905	0.901262	0.512573	0.141003	0.0601245	1.4418	2.248	2.24901	2.07901	2.01499	1.94501	1.932	2.41001	2.46	2.479	2.466	2.166	2.126
0.0670547	0.182082	0.169109	0.125091	0.195027	0.208064	0.162118	0.113036	0.165109	0.192091	0.108027	0.081	0.00702734	0.0880638	0.109064	0.0530273	0.004	0.0949909	0.149082	0.905174	1.65906	1.39488	1.15161	0.881495	0.810325	1.4024	1.13391	0.913353	0.828077	0.906792	0.53879	0.14752	0.0713414	0.901576	0.512624	0.13825	0.0601958	1.43934	2.24398	2.24796	2.07795	2.011	1.94399	1.93198	2.40896	2.45499	2.48294	2.46697	2.16499	2.128
0.0729247	0.190887	0.180849	0.134874	0.197962	0.214912	0.174837	0.11695	0.176849	0.201874	0.110962	0.081	0.00996234	0.0949121	0.115912	0.0559623	0.004	0.0940126	0.157887	0.903403	1.65545	1.39078	1.15057	0.880996	0.811969	1.40157	1.13345	0.913686	0.830943	0.904815	0.537743	0.147569	0.0672031	0.90005	0.513064	0.145744	0.0629645	1.43641	2.24203	2.24405	2.07306	2.011	1.94301	1.93003	2.40505	2.45401	2.47609	2.46404	2.16401	2.128
0.0759912	0.197979	0.187979	0.153944	0.203982	0.220982	0.181979	0.124976	0.177997	0.202997	0.117979	0.0869823	0.01	0.0940029	0.118991	0.0589912	0.00100883	0.094	0.164979	0.903141	1.65431	1.39201	1.11063	0.880073	0.804123	1.40078	1.13446	0.91373	0.833343	0.90485	0.536972	0.145496	0.0682567	0.899452	0.512053	0.144035	0.0609261	1.43656	2.241	2.24201	2.07101	1.99305	1.94101	1.92801	2.40201	2.44702	2.47899	2.46699	2.16201	2.12202
0.0810635	0.223027	0.201082	0.153127	0.206064	0.223054	0.190136	0.132082	0.183145	0.211027	0.123082	0.0900182	0.01	0.0959909	0.124064	0.0621452	0.004	0.0979637	0.177172	0.902737	1.65488	1.39083	1.11197	0.879406	0.800984	1.40165	1.13229	0.910805	0.831068	0.904434	0.537549	0.145102	0.0655366	0.89906	0.512611	0.141466	0.0609413	1.43702	2.23498	2.23299	2.06697	1.98999	1.93698	1.92398	2.39592	2.44496	2.47295	2.45999	2.15595	2.12104
0.0878942	0.225955	0.209864	0.166788	0.212894	0.228909	0.204773	0.140864	0.198758	0.213955	0.131864	0.0919698	0.01	0.0950151	0.130894	0.0777582	0.004	0.0940604	0.195713	0.901381	1.65321	1.38779	1.12589	0.876859	0.798174	1.40378	1.13381	0.894109	0.825467	0.902707	0.532104	0.145346	0.0619456	0.898036	0.511655	0.136714	0.0600045	1.43207	2.23303	2.23202	2.06405	1.98902	1.93503	1.92203	2.38714	2.44106	2.46808	2.45902	2.15009	2.12494
0.0969785	0.248945	0.222969	0.171988	0.217988	0.234986	0.210986	0.150976	0.199	0.222979	0.137986	0.0979857	0.01	0.118943	0.139979	0.0989499	0.00699284	0.0979905	0.201986	0.900472	1.65105	1.38816	1.129	0.877299	0.801382	1.40385	1.13436	0.89389	0.822058	0.901124	0.524678	0.143375	0.0492303	0.89786	0.509675	0.143354	0.060808	1.43178	2.23001	2.22502	2.05901	1.98401	1.92901	1.91601	2.385	2.43801	2.468	2.45301	2.148	2.12001
0.107092	0.257147	0.232166	0.182202	0.23111	0.249101	0.221147	0.154083	0.203074	0.226129	0.147092	0.101018	0.01	0.116083	0.150083	0.118469	0.00915641	0.0980368	0.210175	0.897991	1.64668	1.38465	1.13095	0.872506	0.79294	1.40134	1.13596	0.894202	0.822686	0.89836	0.523283	0.143927	0.047897	0.895693	0.503906	0.139818	0.0576701	1.42939	2.22696	2.21795	2.05591	1.98083	1.92496	1.91494	2.38194	2.43697	2.46694	2.45099	2.14397	2.11895
0.116876	0.272802	0.249778	0.203728	0.242852	0.259864	0.236802	0.162889	0.210901	0.239827	0.156876	0.102975	0.01	0.124889	0.158889	0.16837	0.02579	0.101951	0.228765	0.895995	1.64184	1.37828	1.10096	0.866763	0.7898	1.39909	1.13764	0.895494	0.823342	0.896266	0.521502	0.140434	0.0507638	0.893863	0.499229	0.138586	0.0555567	1.42649	2.22305	2.21306	2.04612	1.96223	1.92105	1.90809	2.37607	2.43404	2.46009	2.45001	2.14104	2.11406
0.128991	0.301979	0.270985	0.215991	0.25599	0.27399	0.262981	0.177989	0.226988	0.248993	0.16999	0.112993	0.0129978	0.127998	0.174988	0.199977	0.0429876	0.109994	0.245988	0.891273	1.63161	1.37093	1.12265	0.863742	0.784164	1.39317	1.13389	0.894531	0.822391	0.891573	0.518562	0.138232	0.0484018	0.889233	0.495982	0.133704	0.0535115	1.41874	2.219	2.20301	2.043	1.965	1.916	1.906	2.36301	2.42501	2.455	2.447	2.137	2.111
0.143098	0.318197	0.283239	0.22914	0.27314	0.287147	0.279133	0.191133	0.237091	0.263133	0.184098	0.119056	0.013	0.0910562	0.186098	0.248169	0.0732457	0.137211	0.270098	0.889725	1.62593	1.36853	1.11387	0.851891	0.77554	1.39329	1.13341	0.889526	0.825698	0.888927	0.516548	0.137816	0.0557699	0.888623	0.511918	0.144653	0.0635664	1.41318	2.21799	2.19699	2.03896	1.96098	1.91398	1.902	2.35795	2.42095	2.45099	2.44595	2.13599	2.10903
0.156795	0.345589	0.316501	0.248707	0.292707	0.307692	0.297721	0.209721	0.249809	0.281721	0.197795	0.126883	0.013	0.0988827	0.199795	0.271648	0.107487	0.16656	0.283795	0.887572	1.62573	1.36384	1.10293	0.845072	0.775481	1.38923	1.13035	0.890427	0.818399	0.885738	0.513486	0.138648	0.0571493	0.887615	0.515802	0.149202	0.0672449	1.41375	2.21701	2.19503	2.03407	1.95804	1.91104	1.902	2.3511	2.4141	2.45001	2.4391	2.13403	2.11294
0.180931	0.383891	0.336942	0.274925	0.317928	0.333925	0.328911	0.23094	0.277919	0.293965	0.220934	0.14794	0.0189827	0.107974	0.227919	0.320859	0.172813	0.235802	0.322888	0.885366	1.61521	1.36137	1.10212	0.840323	0.770225	1.38799	1.10495	0.88021	0.823325	0.883078	0.52032	0.140176	0.0522641	0.885975	0.519759	0.167188	0.0762741	1.40465	2.21201	2.19101	2.03101	1.95202	1.91	1.90399	2.34801	2.414	2.44801	2.44199	2.13001	2.11001
0.193254	0.402472	0.36839	0.297372	0.340263	0.357254	0.343245	0.252145	0.289091	0.309136	0.23429	0.158091	0.0229819	0.109	0.237218	0.347481	0.231681	0.318635	0.33839	0.883396	1.61205	1.35545	1.09558	0.841754	0.759869	1.38687	1.1208	0.877028	0.818104	0.880874	0.522811	0.14302	0.0593678	0.884246	0.513556	0.157765	0.0695987	1.40205	2.20797	2.19197	2.026	1.95197	1.91299	1.90601	2.34702	2.40995	2.448	2.44402	2.12599	2.10996
0.220659	0.453366	0.410476	0.3375	0.368647	0.384659	0.369671	0.267805	0.298878	0.323817	0.26561	0.167878	0.0210244	0.109	0.260708	0.399354	0.305086	0.387147	0.380476	0.878679	1.59787	1.34657	1.09034	0.836762	0.758665	1.38654	1.12067	0.886522	0.813162	0.873759	0.525121	0.138694	0.0602095	0.881712	0.522785	0.157197	0.0791708	1.39046	2.20504	2.18904	2.026	1.94904	1.91201	1.90699	2.34898	2.40506	2.448	2.44598	2.12501	2.10605
0.236957	0.474944	0.430946	0.362933	0.413879	0.41093	0.404906	0.303903	0.311965	0.33896	0.278965	0.177973	0.023992	0.108003	0.279949	0.428922	0.380799	0.476761	0.396957	0.872955	1.59374	1.34262	1.08046	0.804257	0.74386	1.37361	1.0882	0.865387	0.805859	0.868663	0.530047	0.137563	0.053538	0.875726	0.51923	0.149341	0.0706034	1.38757	2.20001	2.189	2.02301	1.94601	1.91798	1.91897	2.348	2.40699	2.45398	2.44799	2.12101	2.106
0.273201	0.534334	0.485229	0.414344	0.436525	0.447363	0.446287	0.343134	0.345239	0.362105	0.314191	0.203201	0.03	0.109153	0.315201	0.489401	0.473812	0.588869	0.453296	0.859875	1.58062	1.32583	1.06605	0.814313	0.729274	1.35888	1.11575	0.868707	0.790839	0.855209	0.535058	0.144434	0.0581307	0.863371	0.529884	0.152648	0.0765875	1.36898	2.20196	2.1861	2.02599	1.95002	1.92106	1.92109	2.34504	2.40698	2.45698	2.45103	2.12005	2.105
0.293688	0.56848	0.508644	0.449466	0.490183	0.484436	0.475555	0.356792	0.369629	0.372837	0.333703	0.223688	0.03	0.124762	0.335688	0.530376	0.556738	0.677649	0.48354	0.853192	1.56846	1.31972	1.0561	0.787006	0.712318	1.35121	1.10472	0.833634	0.777483	0.847931	0.54095	0.14181	0.042882	0.857371	0.526216	0.16576	0.083485	1.36058	2.19806	2.19585	2.02501	1.95197	1.92691	1.92987	2.34894	2.40503	2.45503	2.45396	2.12493	2.105
0.335886	0.618864	0.564848	0.490889	0.521916	0.52888	0.52387				0.38187	0.237962	0.0339891	0.125	0.374894	0.582859	0.63878	0.746815	0.529875	0.842	1.55329	1.30407	1.04897	0.781863	0.698696	1.33766				0.838815	0.537639	0.14168	0.0425303	0.844455	0.522759	0.16234	0.108053	1.34401	2.198	2.196	2.03098	1.95898	1.93498	1.93299	2.35399				2.12101	2.104
0.370512	0.664448	0.605512	0.520494	0.567467	0.575412	0.574494	0.440366		0.422229	0.41154	0.262329	0.0401006	0.117	0.413485	0.614485	0.694128	0.821238	0.568567	0.83512	1.54262	1.2948	1.0355	0.779658	0.697497	1.33098	1.06372		0.754967	0.83247	0.530171	0.141716	0.0486597	0.837101	0.523893	0.170662	0.0936548	1.34118	2.20299	2.20307	2.03508	1.97103	1.94104	1.93505	2.3471	2.40904		2.46202	2.12198	2.10308
0.425307	0.712393	0.660307	0.573331	0.617369	0.619443	0.627331	0.479505		0.446691	0.46927	0.297554	0.0508638	0.117	0.465344	0.666344	0.707827	0.846678	0.629232	0.828721	1.53734	1.29477	1.02719	0.771957	0.690775	1.32259	1.06066		0.766386	0.826041	0.517431	0.14879	0.0561157	0.830819	0.527406	0.168754	0.101659	1.33707	2.20201	2.2109	2.04389	1.97396	1.94495	1.94093	2.35786	2.41295		2.46398	2.12002	2.11189
0.47686	0.762863	0.697899	0.62486	0.651907	0.665874	0.677863	0.527868		0.480907	0.52086	0.357835	0.0769287	0.119992	0.519852	0.707888	0.730937	0.854978	0.672882	0.82849	1.54076	1.29764	1.02389	0.779599	0.701321	1.32091	1.05875		0.754732	0.826658	0.516871	0.165843	0.0559009	0.829753	0.508213	0.160652	0.0943703	1.3391	2.20599	2.22197	2.04899	1.97799	1.95098	1.94299	2.36897	2.41799		2.47098	2.12399	2.112
0.533361	0.816389	0.757389	0.665375	0.704276	0.711397	0.733368	0.584404	0.533368	0.523404	0.577375	0.428715	0.133651	0.149473	0.573382	0.738382	0.745092	0.867085	0.728404	0.84086	1.55115	1.30522	1.04103	0.787172	0.711262	1.33199	1.06713	0.828894	0.773916	0.839713	0.522492	0.185994	0.0706602	0.841147	0.524029	0.157559	0.0853818	1.35001	2.20403	2.23304	2.05405	1.993	1.95801	1.94899	2.38405	2.42801	2.46705	2.46701	2.12301	2.10896
0.58322	0.870159	0.811159	0.71719	0.742404	0.766144	0.784205	0.640128	0.584205	0.579128	0.62919	0.527456	0.223593	0.35282	0.626174	0.791174	0.757801	0.878817	0.784128	0.847831	1.56023	1.31188	1.05	0.797075	0.722642	1.33722	1.07898	0.84043	0.781679	0.848365	0.532415	0.203073	0.149379	0.84628	0.50869	0.150481	0.0745888	1.35673	2.20794	2.23891	2.06089	1.993	1.95898	1.94802	2.39089	2.42997	2.47389	2.46897	2.12497	2.10408
0.642965	0.924968	0.867967	0.765972	0.811959	0.81797	0.839968	0.692969	0.641966	0.636966	0.681969	0.625943	0.303953	0.433954	0.684966	0.817985	0.781986	0.882998	0.837969	0.855426	1.57187	1.32456	1.06467	0.817348	0.738481	1.34545	1.08219	0.830766	0.783669	0.855976	0.525794	0.212734	0.160834	0.853656	0.505602	0.142705	0.065955	1.37085	2.213	2.242	2.06999	1.998	1.954	1.941	2.397	2.437	2.476	2.471	2.132	2.099
0.699527	0.973508	0.909418	0.818481	0.849463	0.863418	0.897445	0.745481	0.708645	0.697654	0.739527	0.697944	0.369017	0.499999	0.745527	0.8441	0.782036	0.886	0.886499	0.864422	1.58422	1.33626	1.09252	0.824546	0.745489	1.35748	1.09592	0.86882	0.792422	0.865852	0.499036	0.197331	0.146497	0.861551	0.498201	0.142356	0.0628385	1.38275	2.22314	2.24699	2.06698	2.0049	1.94795	1.93593	2.39908	2.4441	2.48201	2.47904	2.14115	2.10003
0.756259	1.02828	0.954413	0.870323	0.899349	0.908413	0.945374	0.797323	0.778093	0.768081	0.796259	0.799672	0.47857	0.607595	0.802259	0.85486	0.785949	0.886	0.940298	0.87438	1.5932	1.34603	1.08249	0.838152	0.76157	1.36834	1.10636	0.865602	0.791551	0.874675	0.494312	0.184468	0.134289	0.872389	0.494044	0.139774	0.0605203	1.39053	2.23781	2.24601	2.06503	1.99414	1.94208	1.9281	2.40789	2.45486	2.48299	2.48295	2.1568	2.10296
0.81782	1.08583	1.00884	0.922847	0.953841	0.960847	1.00483	0.8658	0.85677	0.851755	0.852835	0.904694	0.603635	0.628941	0.862823	0.889897	0.792979	0.891982	0.994841	0.879077	1.604	1.35403	1.0919	0.849467	0.772598	1.37517	1.10679	0.868771	0.791779	0.880673	0.501977	0.171139	0.0903892	0.875651	0.491557	0.137876	0.0566115	1.40216	2.239	2.24799	2.06799	1.99101	1.93402	1.92401	2.40501	2.45699	2.49197	2.48998	2.156	2.10699
0.874545	1.13556	1.05854	0.967509	0.990491	1.00643	1.05858	0.927573	0.924763	0.9328	0.910536	1.00494	0.749554	0.816527	0.923545	0.900118	0.793218	0.884364	1.05248	0.884947	1.60984	1.36055	1.10738	0.857194	0.782511	1.37757	1.11554	0.878065	0.802141	0.886738	0.512002	0.155854	0.0762781	0.881155	0.490762	0.140708	0.0582459	1.40536	2.24907	2.24598	2.06898	1.99398	1.93593	1.91992	2.40794	2.4571	2.50506	2.49508	2.16507	2.11604
0.933098	1.19607	1.11611	1.02216	1.04319	1.05229	1.12104	0.989053	1.00674	1.01868	0.968113	1.10545	0.916429	0.980474	0.982098	0.912805	0.816639	0.923399	1.1042	0.885698	1.61163	1.36207	1.11562	0.85976	0.786961	1.37591	1.10939	0.879626	0.796861	0.886533	0.518657	0.127261	0.0481533	0.882814	0.485649	0.129729	0.0438419	1.40991	2.25688	2.24403	2.06703	1.99203	1.92812	1.91114	2.40111	2.46783	2.51189	2.50386	2.17288	2.11994
0.995835	1.25185	1.17385	1.07287	1.09287	1.09888	1.18583	1.05483	1.0838	1.10577	1.03183	1.20574	1.10849	1.19743	1.04583	0.963864	0.827971	0.904053	1.16584	0.886468	1.6103	1.35843	1.10574	0.865634	0.789464	1.37498	1.10802	0.870315	0.795104	0.884545	0.525093	0.144383	0.0555691	0.886281	0.537891	0.179926	0.0839525	1.40611	2.25301	2.243	2.06899	1.99699	1.92301	1.90701	2.401	2.47299	2.50901	2.50201	2.17001	2.12199
1.05556	1.30848	1.23054	1.13453	1.14152	1.14545	1.2406	1.11963	1.16571	1.19278	1.08656	1.27854	1.28533	1.39555	1.10359	0.944162		0.98518	1.2226	0.879779	1.60132	1.35077	1.09859	0.858235	0.779015	1.36209	1.09199	0.870711	0.795001	0.876546	0.511298	0.150349	0.0624634	0.881023	0.482549		0.151376	1.39648	2.25897	2.242	2.06901	1.99098	1.91795	1.89895	2.40696	2.47598	2.50995	2.50496	2.17397	2.12702
1.1162	1.36032	1.28923	1.19224	1.19826	1.19436	1.30515	1.1881	1.24299	1.2769	1.1472	1.33723	1.42911	1.56379	1.16717	0.961769		1.00474	1.28814	0.86986	1.59027	1.33602	1.08509	0.842526	0.766484	1.34943	1.08949	0.862142	0.786413	0.868545	0.556606	0.152393	0.0921309	0.869422	0.501926		0.173766	1.38305	2.25604	2.242	2.06999	1.98903	1.91306	1.89308	2.40305	2.47403	2.50506	2.50105	2.17104	2.12897
1.18381	1.42382	1.35183	1.24685	1.24786	1.24885	1.37381	1.26479	1.32876	1.35977	1.21581		1.55366	1.69564	1.23282			1.02395	1.34983	0.853226	1.57925	1.32164	1.05735	0.821259	0.751681	1.33936	1.07446	0.856476	0.781773	0.847429		0.149249	0.104756	0.857663			0.141212	1.37003	2.24802	2.23203	2.06701	1.98501	1.90303	1.88502	2.39702	2.473	2.505	2.49402	2.16302
1.24969	1.48561	1.41668	1.30863	1.30157	1.29651	1.43555	1.3366	1.40067	1.4336	1.28368		1.60343	1.74549	1.29968			1.10039	1.41666	0.847253	1.57642	1.31344	1.04991	0.810762	0.734113	1.33171	1.0716	0.854249	0.777609	0.839292		0.176977	0.11918	0.853982			0.140978	1.36666	2.25398	2.22593	2.05994	1.98996	1.90401	1.88004	2.39094	2.463	2.49897	2.491	2.16502
1.32093	1.54806	1.48694	1.37303	1.36012	1.34921	1.49215	1.39808	1.46897	1.49508	1.35296		1.64734	1.79624	1.36994			1.1404	1.48399	0.848551	1.57874	1.30419	1.0409	0.80274	0.725155	1.33347	1.06546	0.850014	0.779541	0.844679		0.125395	0.0771514	0.851133			0.201343	1.36263	2.25203	2.2191	2.05409	1.98606	1.90499	1.88394	2.38509	2.463	2.49604	2.491	2.16697
1.40178	1.61182	1.5588	1.45378	1.42682	1.41382	1.5638	1.46282	1.53282	1.56082			1.66296	1.81196					1.55082	0.838598	1.58246	1.30603	1.03371	0.785508	0.716863	1.34134	1.07531	0.86052	0.788615			0.0854	0.0530259					1.36533	2.25001	2.20903	2.04802	1.98401	1.905	1.88699	2.37603	2.45602	2.496	2.48701
1.46861	1.67754	1.62652	1.53468	1.50476	1.48375	1.62854	1.52456	1.59148	1.61345	1.50263	1.70125	1.68104	1.80505				1.28584	1.61459	0.849495	1.59189	1.3144	1.03237	0.784585	0.717007	1.34961	1.07852	0.863982	0.797904	0.846998	0.493251	0.130182	0.0540744				0.210806	1.37496	2.249	2.20099	2.04795	1.98204	1.90407	1.89305	2.37304	2.44604	2.491	2.48401	2.15998	2.13698
1.53316	1.73525	1.68228	1.60706	1.58595	1.56396	1.68625	1.58423	1.64234	1.66138	1.57013	1.72766	1.68495	1.80994	1.58211	1.54878		1.37485	1.67719	0.854318	1.60341	1.32215	1.0449	0.793613	0.725204	1.35787	1.08345	0.865263	0.792964	0.8532	0.494445	0.128255	0.0502791	0.853888	0.52551		0.196574	1.38592	2.249	2.20001	2.04306	1.98595	1.9119	1.89794	2.37695	2.44995	2.491	2.48499	2.15803	2.13503
1.60082	1.79583	1.74682	1.6818	1.68074	1.66273	1.75182	1.63885	1.69585	1.70987	1.63482	1.75592	1.69198	1.81	1.64583	1.64474		1.46775	1.74083	0.868022	1.62155	1.33343	1.05379	0.813336	0.740897	1.37136	1.09437	0.87611	0.804358	0.863951	0.504831	0.125228	0.0493923	0.870105	0.520344		0.185749	1.40105	2.248	2.20499	2.043	1.987	1.91998	1.90797	2.37301	2.44601	2.491	2.47902	2.159	2.134
1.66345	1.85846	1.81649	1.75758	1.78066	1.76979	1.81645	1.70344	1.74043	1.75739	1.69847	1.77112	1.697	1.80985	1.70846	1.74056		1.55429	1.80445	0.877854	1.64055	1.35186	1.06508	0.821863	0.74839	1.3839	1.11107	0.888095	0.813417	0.876091	0.504318	0.126501	0.0490259	0.877265	0.508508		0.170201	1.41873	2.23393	2.20904	2.04504	1.99501	1.93511	1.92511	2.37303	2.44601	2.48698	2.48097	2.14793	2.16006
1.72505	1.92202	1.88298	1.83678	1.8716	1.87833	1.87805	1.76308	1.7991	1.81117	1.76301	1.78774	1.697	1.78932	1.77104	1.81781		1.73128	1.86605	0.883828	1.65071	1.36356	1.09722	0.837372	0.7634	1.39334	1.11519	0.891449	0.82254	0.881704	0.494451	0.126608	0.0416236	0.883356	0.50002		0.0828609	1.42902	2.22415	2.21491	2.04992	1.99598	1.94977	1.94076	2.37694	2.44698	2.48405	2.47706	2.13815	2.16886
1.79182	1.98483	1.9558	1.90481	1.95876	1.97374	1.94581	1.82184	1.85385	1.86685	1.82782	1.80396	1.69999	1.79598	1.83881	1.9277	1.76455	1.82275	1.93381	0.891429	1.65872	1.37286	1.11673	0.852977	0.779097	1.39633	1.11874	0.894581	0.824495	0.88881	0.496953	0.126081	0.0410214	0.891149	0.527094	0.142578	0.0653849	1.43719	2.224	2.22298	2.05499	1.995	1.96695	1.96892	2.37999	2.44201	2.47702	2.47301	2.138	2.14307
1.85153	2.05049	2.01959	1.97259	2.05896	2.09499	2.01255	1.88856	1.91246	1.92249	1.88353	1.82022	1.70701	1.80406	1.89953	2.01976	1.93959		1.99956	0.893424	1.65896	1.37576	1.12444	0.865141	0.793089	1.39515	1.11898	0.893283	0.818074	0.890063	0.504091	0.129277	0.0438265	0.893756	0.537537	0.138107		1.43822	2.23205	2.22604	2.05503	1.99704	1.96907	1.97208	2.37597	2.44095	2.47204	2.46804	2.14505	2.13696
1.90826	2.10331	2.08317	2.03617	2.16167	2.20161	2.07124	1.94921	1.96235	1.97531	1.94026	1.84369	1.70799	1.81091	1.95626	2.10193	2.11078	2.2155	2.05922	0.886332	1.65471	1.36977	1.12891	0.879217	0.80698	1.38589	1.11688	0.891474	0.813105	0.881817	0.518197	0.134344	0.044521	0.888005	0.530788	0.135622	0.0660771	1.43147	2.23792	2.22995	2.05796	2.00095	1.9769	1.98089	2.37304	2.43508	2.47595	2.47195	2.14994	2.13305
1.97182	2.17181	2.14483	2.1098	2.25873	2.30372	2.13482	2.01582	2.02184	2.02885	2.00582	1.87591	1.71598	1.81	2.02381	2.18377	2.26258	2.39251	2.12382	0.878522	1.64457	1.36243	1.12952	0.887228	0.815257	1.37819	1.10508	0.880012	0.798939	0.871788	0.537477	0.138748	0.0464945	0.882605	0.509699	0.156182	0.0874308	1.42489	2.24797	2.23499	2.06199	1.99801	1.97999	1.98997	2.37699	2.434	2.47401	2.47499	2.15698	2.12602
2.0407	2.24162	2.21361	2.17965	2.3507	2.40079	2.20163	2.08063	2.07555	2.08252	2.07169	1.92361	1.72327	1.81003	2.0897	2.26074	2.39359	2.52458	2.18765	0.861783	1.6316	1.34949	1.12039	0.897466	0.825687	1.36537	1.08993	0.847001	0.77689	0.854466	0.542627	0.144744	0.0477902	0.866971	0.491255	0.166488	0.103569	1.41272	2.24009	2.24005	2.06799	1.99604	1.978	1.99296	2.38298	2.43398	2.47401	2.47502	2.15005	2.12799
2.11586	2.30799	2.279	2.24993	2.42586	2.48571	2.26897	2.14797	2.13411	2.13815	2.14587	1.989	1.75255	1.81296	2.16486	2.3398	2.45703	2.58705	2.25793	0.856757	1.62559	1.34373	1.11895	0.904592	0.83289	1.3583	1.08825	0.843838	0.776851	0.849752	0.535893	0.158087	0.0510307	0.86175	0.488571	0.163082	0.0981426	1.4061	2.24985	2.24591	2.06701	1.99994	1.978	1.98906	2.38103	2.43203	2.47499	2.47697	2.15591	2.12701
2.19675	2.37878	2.3438	2.31979	2.4928	2.55479	2.34178	2.21779	2.20478	2.20181	2.22675	2.06776	1.79387	1.83194	2.24575	2.41178	2.50087	2.62688	2.32779	0.855025	1.62909	1.34661	1.12241	0.908428	0.840058	1.35475	1.07994	0.849612	0.769961	0.848902	0.519889	0.170442	0.0609196	0.859138	0.499965	0.144208	0.0754698	1.40664	2.24801	2.25398	2.06999	1.99502	1.97302	1.98102	2.38499	2.43698	2.46204	2.47401	2.15401	2.11902
2.27068	2.45466	2.41666	2.38158	2.54623	2.60734	2.4127	2.29269	2.27672	2.27377	2.3057	2.1792	1.89003	2.02301	2.31469	2.48149	2.51419	2.63508	2.40366	0.860975	1.63901	1.35421	1.13033	0.922061	0.851063	1.36378	1.08283	0.844702	0.789986	0.858156	0.510487	0.174962	0.133453	0.861498	0.512222	0.143093	0.0703269	1.41721	2.2341	2.25704	2.07498	1.99901	1.96292	1.96685	2.39405	2.43703	2.46303	2.46794	2.14606	2.0999
2.34303	2.52407	2.48607	2.44317			2.487	2.36601	2.35298	2.35491	2.38	2.30629	1.99854	2.12957	2.38801	2.5333	2.53472	2.64388	2.47307	0.873107	1.64776	1.36267	1.13975			1.37291	1.09067	0.83431	0.789566	0.870435	0.51126	0.191014	0.149613	0.872907	0.506033	0.137071	0.0583608	1.42687	2.24486	2.26095	2.07303	1.99999			2.39893	2.43996	2.46596	2.46109	2.15192	2.08914
2.42678	2.59881	2.55981	2.49686	2.62685	2.67492	2.56779	2.44679	2.43678	2.43779	2.45979	2.43966	2.12168	2.25368	2.47278	2.56193	2.54198	2.65697	2.5508	0.880102	1.65521	1.37113	1.14805	0.929241	0.858864	1.37723	1.10407	0.851525	0.806396	0.881242	0.520995	0.208734	0.168162	0.875693	0.498948	0.125719	0.0486549	1.43822	2.23902	2.261	2.07001	1.99601	1.94303	1.94103	2.39701	2.43801	2.46301	2.45502	2.14602	2.08401
2.48868	2.67364	2.62868	2.55656	2.65026	2.69716	2.64276	2.51481	2.51285	2.51878	2.52265	2.55197	2.2515	2.38164	2.53571	2.59042	2.54903	2.65684	2.6237	0.886746	1.66712	1.37784	1.14662	0.92735	0.85285	1.3842	1.10381	0.863583	0.812324	0.887451	0.508458	0.179384	0.138731	0.882406	0.484785	0.123183	0.0463061	1.4464	2.25594	2.26194	2.07197	1.98398	1.93898	1.92991	2.39695	2.44593	2.46085	2.44791	2.16395	2.08404
2.55894	2.74	2.69894	2.61413	2.67759	2.71375	2.72082	2.59874	2.60068	2.59879	2.58999	2.65249	2.40666	2.448	2.6089	2.63335	2.55196	2.64025	2.69591	0.893528	1.67374	1.38676	1.14699	0.921183	0.849707	1.38897	1.10978	0.851551	0.805483	0.895814	0.509297	0.133324	0.056233	0.887188	0.472899	0.122412	0.0417782	1.45496	2.25009	2.25609	2.06904	1.98203	1.93703	1.92113	2.39207	2.4391	2.44524	2.43913	2.15907	2.08794
2.57651	2.73349	2.70199	2.61499	2.68547	2.69999	2.71549	2.61048	2.62297	2.62097	2.60601	2.72847	2.54294	2.6119	2.62251	2.63996	2.57249	2.66647	2.69598	0.897705	1.65674	1.37869	1.14491	0.916227	0.843397	1.38573	1.111	0.874476	0.811617	0.895272	0.497669	0.126432	0.0630326	0.896948	0.501931	0.121709	0.0439523	1.43898	2.23097	2.2125	2.0405	1.95051	1.90601	1.8965	2.36699	2.40801	2.43	2.4185	2.14797	2.08948
2.64979	2.80375	2.76876	2.67162	2.70685	2.71573	2.78831	2.69076	2.6924	2.68938	2.67775	2.84255	2.72142	2.78974	2.69778	2.62238	2.62135	2.72935	2.76075	0.906292	1.65476	1.38167	1.13112	0.900262	0.834426	1.38763	1.12272	0.882566	0.798611	0.903052	0.528285	0.121282	0.0424026	0.906075	0.497743	0.148701	0.0934242	1.44142	2.22808	2.20947	2.0395	1.95148	1.89934	1.88438	2.36394	2.408	2.42545	2.41598	2.14406	2.08255
2.72226	2.8719	2.83833	2.7288	2.7385	2.7367	2.8618	2.82915	2.82607	2.82203	2.74632	2.9379	2.89501	2.9896	2.76976	2.65254	2.61063	2.63201	2.82947	0.894559	1.64888	1.37749	1.12249	0.886074	0.821848	1.3827	1.10419	0.872192	0.807858	0.890733	0.526895	0.143491	0.062456	0.895263	0.483989	0.15683	0.0512423	1.43687	2.23558	2.20596	2.03993	1.94997	1.88555	1.87343	2.35757	2.43296	2.434	2.43201	2.15052	2.08693
2.79139	2.94439	2.90491	2.78891	2.76794	2.76446	2.9304	2.83089	2.84789	2.84389	2.768	2.974	3.06027	3.139	2.84039	2.675	2.65786	2.71376	2.9039	0.878606	1.64218	1.36447	1.11412	0.879072	0.813777	1.36969	1.09453	0.845308	0.778377	0.88605	0.52879	0.192343	0.0689108	0.876614	0.479381	0.155505	0.0486958	1.42476	2.22904	2.20001	2.03501	1.949	1.87951	1.86301	2.35152	2.406	2.42649	2.4195	2.128	2.074
2.81307	2.93896	2.91197	2.79482	2.77156	2.75547	2.92701	2.83796	2.87098	2.86706	2.84305	3.05587	3.15171	3.29681	2.85802	2.75328			2.90403	0.904217	1.62302	1.35575	1.1034	0.87017	0.803909	1.3616	1.09942	0.835864	0.765339	0.901773	0.513939	0.172869	0.110739	0.904488	0.548328			1.40889	2.21183	2.15692	2.007	1.92705	1.85795	1.83894	2.32595	2.38496	2.413	2.40011	2.12891	2.07508
2.8979	3.01459	2.98875	2.85962	2.81622	2.79322	3.00666	2.91355	2.94879	2.9507	2.92588	3.12504	3.2857	3.43879	2.9389	2.85393			2.98568	0.877651	1.61068	1.34474	1.0885	0.863838	0.803767	1.34979	1.09145	0.842237	0.758314	0.875616	0.520574	0.177681	0.120919	0.877977	0.56372			1.39567	2.19893	2.15096	2.00689	1.931	1.85391	1.83398	2.32191	2.38198	2.41304	2.409	2.12191	2.08127
2.9822	3.08517	3.06619	2.93122	2.8702	2.84717	3.08018	2.9822	3.02819	3.02622	3.00921	3.21522	3.3611	3.51808	3.0232	2.93923			3.0602	0.874614	1.60205	1.32973	1.07453	0.85755	0.802266	1.34349	1.08529	0.834966	0.760738	0.870592	0.510606	0.155183	0.0942959	0.876947	0.568512			1.38942	2.19598	2.14899	2.00198	1.93099	1.84999	1.833	2.31797	2.381	2.415	2.40899	2.11799	2.09299
3.06105	3.15205	3.14095	3.01512	2.94609	2.91413	3.15091	3.0599	3.10289	3.1099	3.08901	3.30215	3.39928	3.547	3.102	3.02936		3.07947	3.13585	0.87264	1.60207	1.32727	1.07189	0.853803	0.793163	1.34536	1.05662	0.810989	0.771475	0.867567	0.509065	0.144849	0.0734182	0.876011	0.549829		0.242936	1.38969	2.18797	2.14397	1.99492	1.9279	1.84609	1.83208	2.30697	2.38092	2.41592	2.40606	2.11294	2.08899
3.14451	3.23557	3.21666	3.10382	3.03317	3.00415	3.22342	3.13144	3.1734	3.18151	3.16964	3.39306	3.42129	3.54702	3.18164	3.13744		3.19637	3.2036	0.882663	1.60719	1.32929	1.07604	0.854735	0.800398	1.34841	1.08566	0.839602	0.774746	0.877412	0.509606	0.14	0.0568045	0.885987	0.532975		0.215635	1.39145	2.1858	2.14202	1.98907	1.92013	1.853	1.838	2.30509	2.37489	2.40993	2.41089	2.10778	2.08796
3.21101	3.30501	3.29001	3.18401	3.12902	3.09902	3.28601	3.19501	3.23501	3.24801	3.24201	3.44	3.434	3.548	3.25401	3.24502			3.27401	0.877082	1.60765	1.3334	1.07718	0.851851	0.80076	1.35143	1.08244	0.835743	0.764883	0.876602	0.483444	0.13384	0.05083	0.875722	0.512921			1.39564	2.177	2.143	1.992	1.926	1.853	1.838	2.309	2.37	2.407	2.406	2.098	2.086
3.28391	3.3759	3.35798	3.2711	3.24449	3.21567	3.35891	3.26589	3.30684	3.3168	3.31094	3.47119	3.44104	3.546	3.32685	3.36625			3.3449	0.890811	1.62371	1.34421	1.09645	0.858998	0.798307	1.35975	1.10034	0.853676	0.786236	0.890637	0.509409	0.133886	0.0508146	0.888831	0.517524			1.40645	2.18496	2.1451	1.99504	1.92204	1.855	1.84003	2.31401	2.37192	2.40186	2.39891	2.10395	2.08715
3.35754	3.44859	3.43663	3.35985	3.36499	3.3504	3.43259	3.33734	3.37443	3.38136	3.38665	3.48647	3.444	3.54578	3.39554	3.46701	3.27655	3.41431	3.4177	0.902907	1.63872	1.36376	1.1109	0.850358	0.787284	1.3753	1.10833	0.861094	0.778924	0.902464	0.50285	0.131964	0.0504639	0.900895	0.508096	0.181654	0.130756	1.42146	2.18173	2.15304	1.998	1.92496	1.85511	1.84213	2.31487	2.3658	2.39109	2.39189	2.0998	2.099
3.42518	3.5182	3.5082				3.50219	3.3962	3.43718	3.44118	3.45917	3.50709	3.44403	3.53603	3.46319	3.55529	3.38847	3.42863	3.49219	0.912445	1.64823	1.37174				1.38408	1.09939	0.853841	0.781746	0.913154	0.496814	0.132193	0.0537	0.909015	0.495295	0.150744	0.0587677	1.43527	2.17	2.15502	1.99799				2.30902	2.357	2.39499	2.38699	2.091	2.09891
3.49191	3.59094	3.58094	3.52503	3.62427	3.64661	3.57289	3.47094	3.50288	3.50686	3.52291	3.53914	3.45406	3.54763	3.53187	3.66222	3.56338	3.65962	3.56288	0.921397	1.65664	1.37877	1.1304	0.889039	0.814804	1.38831	1.10079	0.854437	0.794883	0.921884	0.53101	0.147737	0.0538473	0.917951	0.522392	0.141584	0.0509052	1.44265	2.16992	2.16205	1.99605	1.92006	1.86425	1.85723	2.31806	2.35809	2.39197	2.38304	2.09097	2.06805
3.56456	3.66652	3.65656	3.60792	3.72656	3.77585	3.64469	3.54656	3.57354	3.57547	3.59556	3.55042	3.459	3.59602	3.6016	3.75989	3.7537	3.86917	3.63365	0.915454	1.65093	1.37647	1.14766	0.921485	0.84222	1.38456	1.11157	0.865066	0.794373	0.917227	0.531595	0.148192	0.064312	0.910786	0.522564	0.173123	0.069623	1.44037	2.16404	2.16613	2.00002	1.92471	1.88418	1.875	2.32291	2.36496	2.38998	2.386	2.08902	2.07209
3.63301	3.73301	3.72501	3.69201	3.83902	3.90102	3.71901	3.61501	3.64101	3.64001	3.66401	3.569	3.459	3.553	3.67201	3.84301	3.91603	4.05203	3.70601	0.905118	1.64293	1.37135	1.14483	0.936634	0.862394	1.38081	1.10478	0.859168	0.796717	0.904798	0.521729	0.14433	0.0512394	0.902708	0.521858	0.167964	0.0816011	1.43344	2.166	2.172	2.001	1.912	1.892	1.875	2.319	2.363	2.389	2.386	2.09	2.076
3.70289	3.80683	3.78988	3.75702	3.93921	4.01236	3.79385	3.68799	3.70793	3.70989	3.73389	3.5978	3.46623	3.56101	3.74483	3.92914	4.1056	4.22778	3.7768	0.891865	1.62954	1.36244	1.13777	0.96107	0.887549	1.36355	1.09159	0.848154	0.780044	0.890825	0.517265	0.143575	0.0476757	0.890429	0.511892	0.131764	0.0882497	1.41844	2.16501	2.1731	2.00496	1.91506	1.8911	1.89214	2.32308	2.36108	2.39605	2.39206	2.08605	2.07705
3.77464	3.8737	3.86066	3.83877	4.03604	4.12108	3.86259	3.76786	3.78255	3.78164	3.80562	3.66235	3.48469	3.56215	3.81166	4.02086	4.23129	4.3686	3.84173	0.876372	1.61802	1.3487	1.12354	0.965177	0.90426	1.35226	1.08229	0.840392	0.785883	0.87692	0.516773	0.160695	0.052863	0.873667	0.490725	0.161203	0.113946	1.40536	2.16587	2.18104	2.00209	1.91982	1.89904	1.90318	2.3292	2.36718	2.40022	2.39722	2.08973	2.08087
3.84721	3.94918	3.93417	3.91716	4.12616	4.2132	3.9332	3.85018	3.85118	3.85417	3.87721	3.72223	3.51514	3.56903	3.88521	4.10319	4.24414	4.39512	3.91817	0.867598	1.60885	1.33875	1.11478	0.972981	0.917516	1.34382	1.07155	0.832104	0.78556	0.868939	0.511153	0.171579	0.0539184	0.864258	0.487485	0.162224	0.104901	1.39485	2.16001	2.18302	2.006	1.91204	1.90102	1.911	2.338	2.375	2.41	2.40702	2.07801	2.07499
3.93401	4.0228	4.00486	3.98288	4.19161	4.29371	4.0149	3.92601	3.92604	3.92405	3.96298	3.81635	3.57308	3.58471	3.97103	4.18296	4.30263	4.44451	3.98798	0.862866	1.60267	1.33508	1.10764	0.96908	0.919957	1.33228	1.06775	0.829722	0.773554	0.864378	0.512308	0.195606	0.07047	0.859413	0.509783	0.155596	0.0848168	1.39161	2.16406	2.19204	2.00811	1.93016	1.90789	1.9129	2.33911	2.37708	2.41211	2.41714	2.08204	2.06987
4.01542	4.08742	4.07446	4.05336	4.24102	4.35086	4.08742	4.00756	4.00988	4.00876	4.04146	3.92544	3.66016	3.80106	4.05346	4.2603	4.35222	4.48508	4.06642	0.864324	1.60701	1.33802	1.11002	0.952318	0.912151	1.33616	1.06538	0.828998	0.77359	0.866759	0.501806	0.19848	0.151068	0.859852	0.508473	0.142613	0.0599924	1.39155	2.16926	2.1951	2.01696	1.94312	1.89872	1.90466	2.3481	2.38306	2.42102	2.42808	2.08524	2.05998
4.08501	4.15701	4.14601	4.12001	4.29101	4.393	4.15701	4.08401	4.10201	4.09502	4.11301	4.04502	3.76602	3.90202	4.12501	4.32401	4.363	4.489	4.13601	0.872342	1.61482	1.34409	1.11476	0.942398	0.888646	1.33985	1.05974	0.823032	0.76034	0.873592	0.49719	0.199441	0.152921	0.868792	0.510572	0.141801	0.0556998	1.40063	2.182	2.2	2.015	1.949	1.885	1.888	2.353	2.386	2.422	2.432	2.097	2.059
4.15792	4.2348	4.21689	4.19189	4.33641	4.41818	4.2249	4.15795	4.18807	4.18618	4.18692	4.17148	3.88075	4.01876	4.19889	4.36433	4.37504	4.489	4.20391	0.882818	1.62699	1.35196	1.12459	0.932463	0.861397	1.35318	1.06959	0.833572	0.760867	0.884908	0.498714	0.205155	0.159467	0.878082	0.524875	0.146184	0.0544983	1.41424	2.1901	2.20001	2.01697	1.93985	1.88487	1.86885	2.35203	2.38705	2.42597	2.42994	2.1051	2.05715
4.23037	4.29754	4.28639	4.26126	4.36871	4.43209	4.29557	4.23261	4.27168	4.27874	4.25935	4.28714	4.01771	4.15464	4.26846	4.39049	4.37807	4.48911	4.27546	0.896008	1.64116	1.36382	1.12539	0.91066	0.833901	1.366	1.07893	0.843146	0.766616	0.89807	0.513301	0.195471	0.149699	0.890887	0.514965	0.142643	0.0527841	1.42741	2.19842	2.20096	2.01502	1.92789	1.8746	1.85658	2.35387	2.39093	2.424	2.42491	2.11338	2.06915
4.29117	4.36618	4.34817	4.31713	4.40004	4.436	4.36518	4.3042	4.3462	4.35619	4.31917	4.38226	4.13846	4.18355	4.33318	4.41206	4.38102	4.494	4.34018	0.908828	1.66062	1.3787	1.12622	0.887621	0.817538	1.3798	1.08655	0.850962	0.791726	0.908744	0.497851	0.157338	0.0694151	0.90542	0.501003	0.141413	0.0507475	1.44341	2.21702	2.199	2.01599	1.92301	1.85697	1.83796	2.34799	2.38799	2.424	2.421	2.13002	2.07605
4.35985	4.43586	4.41384	4.36765	4.41423	4.43504	4.43685	4.38287	4.42386	4.43289	4.38489	4.48637	4.32025	4.40001	4.40381	4.43538	4.38819	4.49404	4.41282	0.923717	1.67141	1.39235	1.12732	0.880365	0.808823	1.39204	1.11618	0.863785	0.798367	0.922115	0.506212	0.132927	0.0517983	0.921306	0.497988	0.130927	0.0497434	1.45569	2.22303	2.19794	2.012	1.92496	1.84489	1.82385	2.34313	2.38411	2.42394	2.42103	2.13703	2.09506
4.42751	4.50451	4.48046	4.41931	4.43249	4.43833	4.50446	4.45248	4.49251	4.5036	4.45548	4.59537	4.49983	4.56159	4.46851	4.46538	4.40349	4.49733	4.47848	0.928229	1.67771	1.39405	1.12453	0.881605	0.812438	1.40042	1.11277	0.875133	0.815955	0.926431	0.512727	0.136519	0.0507695	0.925782	0.479094	0.126202	0.0486082	1.45826	2.22507	2.19289	2.012	1.92196	1.83584	1.81182	2.35302	2.39307	2.41911	2.42307	2.13904	2.09969
4.49401	4.57101	4.54501	4.47701	4.454	4.453	4.56901	4.51801	4.55901	4.57401	4.52101	4.70001	4.66903	4.76403	4.53501	4.48201			4.54401	0.931279	1.67483	1.39335	1.12575	0.884461	0.822941	1.40513	1.11362	0.875699	0.812207	0.927799	0.517009	0.131619	0.0454524	0.930289	0.477085			1.45648	2.228	2.188	2.012	1.92	1.829	1.804	2.354	2.396	2.424	2.426	2.141	2.086
4.56193	4.641	4.62089	4.5288	4.48352	4.47238	4.64497	4.5839	4.63499	4.65994	4.58593	4.78994	4.86801	4.99907	4.60593	4.56357			4.6179	0.920898	1.66401	1.37905	1.11467	0.888502	0.829043	1.39633	1.10378	0.866754	0.791663	0.916867	0.50687	0.12574	0.0641642	0.920672	0.590397			1.44627	2.22001	2.18397	2.01003	1.91804	1.82197	1.80092	2.35095	2.40201	2.43004	2.433	2.13496	2.09201
4.63568	4.72068	4.69166	4.59222	4.52519	4.50295	4.72161	4.65568	4.71368	4.73488	4.65959	4.86479	5.02619	5.16258	4.67968	4.6095	4.48053	4.6136	4.6897	0.908884	1.64954	1.36669	1.10972	0.888714	0.827739	1.38696	1.0963	0.859919	0.803747	0.907152	0.518716	0.150309	0.113848	0.906619	0.587754	0.183223	0.138311	1.43197	2.22091	2.18193	2.01191	1.921	1.82015	1.79509	2.34702	2.40298	2.43322	2.43309	2.13196	2.09311
4.71027	4.79525	4.76526	4.64626	4.57819	4.54519	4.79324	4.73024	4.78824	4.81824	4.73028	4.94437	5.12315	5.27713	4.75428	4.67629	4.50415	4.64015	4.76526	0.899735	1.63767	1.35092	1.09638	0.890691	0.828139	1.37413	1.08716	0.851868	0.777461	0.89791	0.527167	0.172806	0.134486	0.89774	0.585262	0.199818	0.154809	1.42016	2.21701	2.17898	2.008	1.92101	1.82703	1.79902	2.348	2.40201	2.44302	2.43701	2.13	2.09806
4.79113	4.87001	4.84303	4.72199	4.63394	4.59997	4.86394	4.80093	4.85992	4.88993	4.81217	5.05203	5.16866	5.31654	4.8381	4.76212	4.54775	4.68476	4.84105	0.89531	1.63091	1.3443	1.09495	0.893812	0.825002	1.3764	1.07517	0.839709	0.769015	0.889183	0.468145	0.156766	0.106637	0.89764	0.585674	0.222593	0.17786	1.41358	2.21908	2.17195	2.00789	1.92395	1.83701	1.80613	2.34691	2.40396	2.44792	2.44101	2.13108	2.11601
4.88083	4.9495	4.92481	4.80101	4.70899	4.67692	4.93879	4.87454	4.93243	4.96336	4.90481	5.13323	5.22049	5.35811	4.92481	4.85133	4.60777	4.74568	4.92368	0.885278	1.62925	1.34036	1.08687	0.884827	0.82664	1.37381	1.07695	0.840428	0.772534	0.882432	0.456449	0.122769	0.0666042	0.884521	0.571171	0.227814	0.184392	1.41219	2.22489	2.16782	1.99904	1.92013	1.83813	1.81616	2.33973	2.40098	2.44207	2.44209	2.1368	2.11669
4.9611	5.01511	5.00411	4.88912	4.79614	4.76114	5.0171	4.9421	4.99509	5.02309	4.9841	5.18707	5.24201	5.36301	5.0041	4.95318	4.68514	4.81914	4.9971	0.886529	1.63267	1.34387	1.0941	0.889936	0.825303	1.378	1.07648	0.839895	0.773165	0.8834	0.502322	0.106996	0.0519141	0.885889	0.565531	0.243755	0.200675	1.41903	2.22	2.16	2.001	1.926	1.84401	1.82301	2.328	2.4	2.445	2.446	2.12801	2.103
5.02991	5.09593	5.07995	4.97319	4.89644	4.86345	5.09095	5.01193	5.0618	5.08581	5.05293	5.23927	5.25105	5.36701	5.0729	5.07838	4.78316	4.91716	5.06997	0.893177	1.6426	1.35157	1.09144	0.879783	0.820271	1.385	1.08101	0.843434	0.776339	0.890208	0.503311	0.111407	0.0477636	0.891989	0.552118	0.254115	0.2108	1.42948	2.22203	2.15807	1.998	1.92712	1.85008	1.83312	2.32501	2.39792	2.44496	2.44396	2.13403	2.10396
5.12491	5.18754	5.18452	5.10463	5.06092	5.03542	5.17894	5.09957	5.14034	5.16234	5.15289	5.26065	5.25298	5.353	5.16338	5.22041	5.00985	5.06158	5.16944	0.901745	1.64355	1.3569	1.09671	0.86189	0.798558	1.38667	1.08835	0.857695	0.792561	0.896751	0.504822	0.11865	0.0449787	0.903519	0.5143	0.135947	0.0532531	1.42987	2.20604	2.16054	2.00305	1.93353	1.85746	1.84302	2.32857	2.38847	2.43541	2.43692	2.12398	2.10775
5.18317	5.25817	5.25769	5.18723	5.18034	5.16439	5.24216	5.16716	5.20315	5.21715	5.21067	5.27704	5.25252	5.352	5.22167	5.31126	5.15633	5.2383	5.23267	0.907682	1.64477	1.36889	1.11634	0.858075	0.794965	1.39377	1.09442	0.844493	0.791151	0.902909	0.504596	0.117824	0.0486094	0.908945	0.526648	0.133987	0.0640381	1.43712	2.20298	2.1655	2.00552	1.94001	1.86402	1.85202	2.33201	2.39101	2.4345	2.43499	2.11899	2.11949
5.26786	5.34585	5.35683	5.3095	5.37558	5.38139	5.31795	5.23705	5.27027	5.28803	5.30281	5.28575	5.25682	5.336	5.30488	5.46423	5.32316	5.38746	5.32185	0.904736	1.64165	1.36622	1.11471	0.847753	0.792607	1.39075	1.09836	0.864196	0.801987	0.898384	0.510232	0.133928	0.0620634	0.909169	0.538068	0.167372	0.0681205	1.4269	2.16627	2.1689	2.01785	1.945	1.87595	1.87077	2.33788	2.39195	2.43205	2.43307	2.09322	2.10313
5.35212	5.41923	5.44211	5.41193	5.51851	5.54727	5.39321	5.30825	5.35709	5.35826	5.39305	5.33152	5.26096	5.34589	5.37922	5.57089	5.51895	5.5968	5.39523	0.887216	1.64074	1.36571	1.10128	0.866343	0.792255	1.39003	1.08975	0.854806	0.796876	0.881004	0.532227	0.138681	0.0572522	0.891775	0.523022	0.15758	0.0567712	1.4248	2.16303	2.17593	2.018	1.95391	1.90074	1.89079	2.34196	2.38309	2.42804	2.43102	2.08805	2.09409
5.4092	5.49017	5.50918	5.48323	5.5993	5.65231	5.45919	5.37119	5.4062	5.42017	5.44322	5.34016	5.26101	5.35299	5.4422	5.63222	5.68734	5.79139	5.46716	0.896798	1.62594	1.35981	1.13532	0.896139	0.816468	1.3743	1.07654	0.840175	0.786413	0.89264	0.532254	0.138741	0.0512072	0.899106	0.523289	0.149639	0.0642541	1.42025	2.18401	2.18502	2.036	1.95199	1.92802	1.91706	2.34501	2.39101	2.43698	2.43598	2.10801	2.095
5.49726	5.56355	5.58844	5.58499	5.73041	5.78832	5.5404				5.53715	5.40963	5.2659	5.34908	5.52732	5.72909	5.83705	5.96262	5.53761	0.882796	1.61493	1.3513	1.13153	0.913115	0.84182	1.36101				0.879793	0.529671	0.13469	0.0499841	0.884174	0.505648	0.162271	0.0877468	1.40424	2.1889	2.19579	2.03698	1.94612	1.93683	1.94152	2.3499				2.11094	2.09696
5.57241	5.63642	5.67333	5.68421	5.87584	5.9398	5.6164	5.5314	5.55649	5.56444	5.62133	5.47647	5.28088	5.349	5.59546	5.83912	6.00764	6.14059	5.62034	0.876905	1.6086	1.33078	1.11231	0.939569	0.86953	1.34436	1.05742	0.818364	0.767411	0.873043	0.532546	0.135463	0.0524201	0.879218	0.475591	0.158225	0.115856	1.39584	2.21082	2.20096	2.03402	1.94203	1.94593	1.95986	2.35298	2.39103	2.426	2.43098	2.13084	2.09303
5.63624	5.71018	5.7372	5.71129	5.94522	6.04723	5.68718	5.60921	5.6262	5.63717	5.67524	5.54419	5.31209	5.35908	5.66923	5.88423	6.07003	6.20204	5.69019	0.858848	1.59705	1.33616	1.12186	0.951457	0.89322	1.33952	1.05009	0.819483	0.762783	0.857564	0.541468	0.158559	0.0566288	0.858911	0.473955	0.167697	0.124912	1.38737	2.20796	2.20801	2.04202	1.95801	1.94801	1.97301	2.36204	2.402	2.435	2.43601	2.13097	2.09199
5.72845	5.78081	5.8147	5.82411	6.03155	6.13453	5.75781	5.69162	5.70468	5.70388	5.76942	5.61875	5.34839	5.38949	5.75752	5.97252	6.0818	6.21872	5.76573	0.857906	1.59877	1.32698	1.10836	0.981387	0.916302	1.3388	1.04632	0.816805	0.760007	0.859173	0.501757	0.146729	0.0600328	0.855419	0.495144	0.162635	0.098592	1.38716	2.19423	2.21292	2.0479	1.96292	1.94997	1.97595	2.37675	2.402	2.43402	2.44092	2.12018	2.08807
5.81609	5.85819	5.89318	5.89428	6.09039	6.21615	5.84014	5.77612	5.78615	5.78416	5.85907	5.73577	5.43311	5.56712	5.84608	6.05118	6.13444	6.26155	5.84616	0.86548	1.6071	1.33696	1.11713	0.977853	0.914018	1.34684	1.04634	0.809754	0.750777	0.866701	0.491878	0.15971	0.116988	0.862841	0.499468	0.154495	0.0783199	1.39786	2.21181	2.21993	2.04701	1.97191	1.95495	1.97699	2.38195	2.41387	2.44587	2.4509	2.13385	2.088
5.91011	5.93912	5.97011	5.9701	6.16508	6.27504	5.91012	5.85912	5.87517	5.87915	5.9561	5.8962	5.57319	5.70819	5.93411	6.11405	6.16001	6.28301	5.92311	0.880547	1.61484	1.34072	1.11835	0.97222	0.902862	1.36178	1.05865	0.812703	0.776814	0.881777	0.507862	0.185447	0.145106	0.877546	0.516443	0.140708	0.0601329	1.40307	2.227	2.21801	2.05299	1.98499	1.96597	1.96796	2.39101	2.419	2.44903	2.45101	2.15	2.08902
5.97276	6.0096	6.03374	6.0308	6.21403	6.29559	5.98158	5.93156	5.97208	5.96529	6.01483	6.01073	5.68086	5.81684	5.99872	6.14244	6.16392	6.28594	5.9887	0.890247	1.62625	1.35889	1.13707	0.960669	0.892221	1.37147	1.09622	0.820201	0.762014	0.891919	0.503301	0.183734	0.14258	0.886541	0.512332	0.1397	0.0560216	1.41807	2.22896	2.22388	2.04516	1.98206	1.94639	1.94741	2.39394	2.419	2.46567	2.45688	2.15098	2.09881
6.04345	6.08739	6.10147	6.07565	6.23286	6.31187	6.06634	6.01138	6.06131	6.07316	6.08148	6.11221	5.809	5.82892	6.07639	6.16879	6.16995	6.286	6.0654	0.90056	1.64667	1.36824	1.13731	0.945231	0.870779	1.3819	1.10901	0.846472	0.793358	0.899104	0.504569	0.15975	0.0772787	0.899717	0.505504	0.137378	0.0513267	1.43269	2.23793	2.22301	2.04698	1.98498	1.94699	1.94105	2.39202	2.4319	2.45806	2.45006	2.15695	2.10396
6.11214	6.16717	6.17214	6.1521	6.28402	6.34798	6.14618	6.09018	6.15419	6.1712	6.14613	6.2262	5.98841	6.04148	6.14915	6.19007	6.17301	6.286	6.14416	0.912355	1.65806	1.3823	1.14704	0.926277	0.850857	1.39534	1.11652	0.88843	0.807309	0.912003	0.502758	0.144116	0.0615017	0.910087	0.500555	0.136731	0.0510542	1.44439	2.243	2.21399	2.04499	1.97	1.94399	1.93298	2.38698	2.43401	2.46002	2.46101	2.16	2.11602
6.17781	6.2446	6.23978	6.20111	6.29284	6.33916	6.22949	6.17448	6.24535	6.26628	6.20887	6.3203	6.18151	6.26398	6.21776	6.2234	6.17988	6.28502	6.21865	0.919511	1.66436	1.39106	1.1418	0.915524	0.840144	1.41075	1.13837	0.907132	0.825767	0.918208	0.501611	0.128178	0.0529348	0.917968	0.502839	0.132585	0.0483194	1.45138	2.24202	2.20909	2.04009	1.97098	1.93712	1.92514	2.37914	2.44088	2.46786	2.46788	2.16	2.12582
6.24629	6.30933	6.30334	6.24851	6.32269	6.3489	6.30521	6.25615	6.32616	6.35013	6.2763	6.42392	6.36509	6.44413	6.28827	6.24181	6.19583		6.28927	0.920669	1.66035	1.38792	1.13011	0.891225	0.810769	1.41261	1.13896	0.917316	0.839597	0.919023	0.52047	0.133006	0.0549965	0.919386	0.493816	0.137586		1.44839	2.24794	2.20108	2.04	1.96605	1.94096	1.93588	2.38296	2.44298	2.47691	2.47592	2.16297	2.12699
6.32218	6.38719	6.37719	6.31114	6.374	6.38198	6.38521	6.3332	6.41723	6.44825	6.35217	6.53224	6.54444	6.66149	6.3642	6.31812			6.3622	0.917726	1.65364	1.38141	1.11393	0.869242	0.800388	1.40764	1.13652	0.906345	0.830493	0.914741	0.516484	0.136182	0.049734	0.917791	0.592723			1.44054	2.25099	2.19699	2.03701	1.96002	1.914	1.90699	2.378	2.45002	2.48601	2.48302	2.16598	2.12401
6.38671	6.45367	6.44367	6.361	6.374	6.37416	6.45951	6.40359	6.50033	6.53624	6.41278	6.61631	6.70282	6.83747	6.43459	6.35918			6.43357	0.909044	1.63791	1.36503	1.10571	0.866338	0.785567	1.39306	1.13158	0.904595	0.82799	0.904231	0.507177	0.161728	0.0940024	0.911075	0.597386			1.42869	2.24708	2.1921	2.03896	1.96686	1.914	1.90308	2.37702	2.45784	2.48992	2.49182	2.15914	2.12596
6.4594	6.53136	6.51442	6.42646	6.42259	6.40871	6.53438	6.48235	6.59522	6.61932	6.48441	6.69733	6.85971	7.00561	6.50343	6.42942			6.51037	0.893896	1.63086	1.34853	1.08567	0.8485	0.775958	1.37857	1.11848	0.889001	0.815356	0.891406	0.488228	0.164005	0.117222	0.893943	0.58203			1.41376	2.25097	2.18803	2.03702	1.96997	1.90408	1.8911	2.37799	2.45998	2.49793	2.49696	2.16396	2.13691
6.5442	6.61017	6.59217	6.48416	6.45011	6.44207	6.60617	6.56116	6.67415	6.70816	6.56719	6.7882	6.95513	7.1041	6.59019	6.50319	6.29509	6.42709	6.59016	0.882178	1.61316	1.33052	1.06695	0.833982	0.764348	1.36761	1.10388	0.876273	0.807287	0.877182	0.485026	0.159223	0.11189	0.884964	0.582147	0.167282	0.124774	1.39793	2.25101	2.18999	2.036	1.97201	1.89901	1.884	2.37899	2.463	2.49899	2.497	2.165	2.14504
6.63543	6.69062	6.67262	6.55774	6.50112	6.47641	6.68662	6.63572	6.74479	6.78075	6.65548	6.8814	7.01792	7.15217	6.67947	6.58952	6.33531	6.46731	6.6657	0.876684	1.60396	1.32147	1.0538	0.839712	0.763642	1.36085	1.10096	0.872918	0.805658	0.869001	0.450661	0.109386	0.079123	0.882247	0.580901	0.191307	0.149967	1.38962	2.25493	2.18607	2.03403	1.97593	1.90588	1.88203	2.3731	2.46202	2.49507	2.497	2.16598	2.16565
6.71913	6.76721	6.75118	6.64212	6.56731	6.53637	6.76518	6.71122	6.81131	6.85127	6.74408	6.96216	7.05264	7.18961	6.76313	6.69886	6.4122	6.5442	6.74715	0.874581	1.6019	1.31651	1.05026	0.838751	0.771517	1.35492	1.08553	0.869614	0.794527	0.867781	0.472958	0.115833	0.0519016	0.879241	0.569035	0.196114	0.15515	1.38724	2.25104	2.18105	2.02509	1.976	1.90501	1.88398	2.3631	2.45309	2.49401	2.49799	2.16402	2.15215
6.79318	6.84218	6.82918	6.72424	6.64724	6.60525	6.84017	6.78417	6.87617	6.91314	6.82216	7.03311	7.06001	7.18801	6.83619	6.79326	6.47122	6.60422	6.81818	0.875542	1.60768	1.31886	1.04927	0.84621	0.78215	1.35969	1.08588	0.867529	0.798482	0.870667	0.493985	0.122208	0.0496063	0.878206	0.560468	0.216804	0.175816	1.39137	2.25002	2.18	2.02302	1.98099	1.91001	1.88903	2.36299	2.44601	2.48598	2.49098	2.16202	2.14901
6.85871	6.91066	6.89668	6.81227	6.73625	6.6972	6.90473	6.84677	6.93877	6.96596	6.88281	7.07223	7.0649	7.19192	6.90564	6.88814	6.55241	6.68443	6.88568	0.879904	1.61773	1.3304	1.06437	0.853605	0.789722	1.36475	1.08633	0.863617	0.795685	0.876917	0.484643	0.117757	0.0445492	0.880495	0.519032	0.184905	0.144592	1.40178	2.25883	2.18	2.03085	1.97806	1.9149	1.90077	2.36104	2.44894	2.47815	2.48315	2.16887	2.15292
6.92547	6.98442	6.96843	6.89336	6.84613	6.80713	6.97147	6.91248	6.99655	7.01561	6.95344	7.09383	7.07393	7.19299	6.9695	7.00111			6.95743	0.892539	1.6331	1.34684	1.08413	0.86241	0.795773	1.37767	1.08529	0.859542	0.80058	0.890026	0.488547	0.118057	0.043329	0.892206	0.506028			1.41655	2.25801	2.18694	2.031	1.98594	1.91302	1.90199	2.36993	2.44404	2.46907	2.47308	2.169	2.153
6.98919	7.0502	7.04122	6.97524	6.95734	6.9254	7.03317	6.97717	7.04415	7.06215	7.01819	7.11403	7.07399	7.19299	7.03018	7.08328		6.80465	7.02321	0.909254	1.65208	1.36065	1.09032	0.862549	0.792994	1.40128	1.09637	0.865377	0.814251	0.903277	0.50032	0.119178	0.0426382	0.9118	0.457415		0.133532	1.43822	2.257	2.19303	2.03802	1.983	1.914	1.90401	2.38104	2.447	2.463	2.46399	2.16901	2.18098
7.05586	7.11981	7.11572	7.05759	7.07498	7.06166	7.09298	7.03501	7.09611	7.11313	7.08486	7.12482	7.07007	7.19005	7.09194	7.17935		7.0262	7.09477	0.920969	1.66985	1.37677	1.10828	0.851834	0.784211	1.418	1.119	0.884778	0.818163	0.915913	0.476213	0.114933	0.0420108	0.922143	0.524048		0.038479	1.45145	2.25798	2.20382	2.0439	1.98202	1.91498	1.90892	2.39575	2.44798	2.463	2.46105	2.17293	2.17412
7.1144	7.19423	7.18924	7.14015	7.2007	7.21541	7.16723	7.09538	7.14945	7.16546	7.1434	7.15073	7.08286	7.18505	7.15139	7.29283	7.14143	7.20714	7.16329	0.928879	1.67471	1.38593	1.11239	0.865881	0.792521	1.41813	1.11558	0.880498	0.832896	0.92662	0.504707	0.120382	0.0442464	0.926892	0.548664	0.144785	0.0615111	1.46101	2.25206	2.21686	2.05093	1.98596	1.93182	1.91296	2.39897	2.44899	2.46597	2.46001	2.16706	2.14431
7.18622	7.26619	7.26221	7.22225	7.32932	7.35637	7.23119	7.16716	7.2121	7.22114	7.21722	7.16807	7.08401	7.19796	7.22122	7.38123	7.32251	7.39755	7.23919	0.928989	1.67349	1.38902	1.13231	0.886121	0.807739	1.42013	1.12401	0.887691	0.838399	0.928915	0.529084	0.124768	0.0444448	0.924674	0.56409	0.127856	0.0601307	1.46128	2.24202	2.22802	2.05701	1.98599	1.93402	1.92704	2.409	2.45303	2.47301	2.46702	2.15202	2.141
7.26446	7.33465	7.33556	7.31125	7.44179	7.48644	7.29965	7.22192	7.24731	7.27102	7.29546	7.19154	7.08694	7.18525	7.2975	7.46338	7.5005	7.59119	7.30569	0.918212	1.66553	1.38114	1.13758	0.90745	0.828551	1.4063	1.10954	0.870606	0.844961	0.916563	0.537495	0.131262	0.0496476	0.915697	0.5534	0.140354	0.0498424	1.45454	2.24985	2.23585	2.05994	1.98306	1.94185	1.94073	2.40998	2.46183	2.47496	2.47387	2.15985	2.14002
7.33645	7.39652	7.40546	7.38841	7.55116	7.61898	7.37442	7.30535	7.3244	7.32955	7.36348	7.23566	7.08998	7.18401	7.36945	7.54636	7.65878	7.77459	7.37546	0.903087	1.64966	1.36706	1.1395	0.931663	0.853765	1.38899	1.11181	0.874735	0.828054	0.898957	0.538206	0.134972	0.0508315	0.903465	0.521509	0.162954	0.0855572	1.43876	2.26389	2.23699	2.06893	1.98598	1.95093	1.95687	2.41198	2.45902	2.4879	2.48194	2.17687	2.13504
7.3932	7.4792	7.48018	7.4712	7.64525	7.73827	7.4522	7.36421	7.37415	7.39015	7.42421	7.29915	7.10105	7.18401	7.42619	7.62022	7.79124	7.91424	7.44719	0.885339	1.63322	1.35334	1.12668	0.950417	0.877884	1.36966	1.08169	0.844976	0.80666	0.883779	0.545713	0.137102	0.0518336	0.883699	0.502771	0.166068	0.12892	1.4217	2.26696	2.25102	2.07201	1.98299	1.95901	1.96903	2.41301	2.469	2.49799	2.49499	2.17795	2.13102
7.47061	7.55661	7.54975	7.54959	7.74226	7.84509	7.52863	7.44652	7.43393	7.44796	7.50456	7.35696	7.12163	7.18793	7.50165	7.70449	7.8863	8.00733	7.5197	0.87309	1.62206	1.3411	1.1167	0.964615	0.89518	1.35772	1.07824	0.843457	0.853255	0.875636	0.535405	0.137994	0.0532251	0.867677	0.491463	0.149664	0.113506	1.41308	2.2503	2.25886	2.07593	1.98005	1.96293	1.98079	2.41496	2.46802	2.49407	2.49304	2.16032	2.13689
7.54048	7.63041	7.62392	7.61889	7.81167	7.9171	7.60244	7.5194	7.51536	7.51544	7.57698	7.44973	7.16356	7.19988	7.573	7.77893	7.90119	8.02481	7.59691	0.85792	1.59806	1.33034	1.11927	0.970695	0.907416	1.33954	1.04992	0.79956	0.78359	0.859173	0.551	0.165412	0.057248	0.854881	0.508169	0.152172	0.0830477	1.38707	2.23754	2.25657	2.08699	1.98949	1.97704	1.98698	2.42099	2.46897	2.49499	2.50547	2.15354	2.12714
7.62268	7.70367	7.69817	7.69266	7.87666	8.00314	7.68317	7.59569	7.59369	7.58519	7.65668	7.53526	7.24523	7.30834	7.65718	7.85866	7.94357	8.07605	7.67317	0.856507	1.59619	1.32527	1.1122	0.958991	0.914001	1.33435	1.04862	0.807382	0.742939	0.856002	0.524867	0.178412	0.097135	0.855246	0.531319	0.156098	0.0967285	1.3854	2.24304	2.26252	2.09101	1.992	1.98401	1.98951	2.41802	2.47251	2.50002	2.50203	2.15803	2.1315
7.70011	7.77905	7.77406	7.76355	7.9476	8.06366	7.75859	7.68098	7.67761	7.66689	7.73406	7.6509	7.32545	7.45846	7.73462	7.93059	7.97542	8.09942	7.74909	0.861792	1.60504	1.3305	1.11105	0.95716	0.912196	1.3382	1.06003	0.812839	0.734132	0.861358	0.526201	0.186098	0.14275	0.860249	0.53348	0.144531	0.0875029	1.39519	2.25843	2.2714	2.09598	1.99218	1.98743	1.993	2.42491	2.47503	2.50752	2.51305	2.17144	2.13055
7.77349	7.84457	7.8395	7.82147	7.99775	8.10563	7.82297	7.76094	7.76266	7.75592	7.80551	7.7678	7.42681	7.56035	7.80847	7.97555	7.98311	8.10495	7.81553	0.865496	1.60774	1.34075	1.12375	0.962291	0.901468	1.35814	1.08219	0.830656	0.744394	0.863481	0.523919	0.188917	0.145593	0.865319	0.526177	0.141993	0.0846965	1.40186	2.26705	2.27058	2.10046	2.01239	1.98963	1.99199	2.43308	2.47566	2.51952	2.51811	2.18055	2.13751
7.83696	7.91696	7.90697	7.87297	8.02098	8.12999	7.88397	7.81696	7.84996	7.84296	7.87196	7.85994	7.51094	7.52001	7.87097	7.99299	7.99899	8.107	7.88796	0.873622	1.60913	1.34741	1.13851	0.959177	0.883089	1.36095	1.06943	0.813389	0.754965	0.870052	0.504071	0.175581	0.0883501	0.875832	0.502042	0.139841	0.0584013	1.39776	2.266	2.274	2.101	2.023	2.00399	1.992	2.44099	2.48199	2.524	2.523	2.186	2.144
7.90479	7.9829	7.97774	7.94078	8.08553	8.14718	7.95594	7.89585	7.93504	7.94121	7.93971	7.95929	7.65309	7.68451	7.93885	8.02626	8.005	8.107	7.95289	0.885511	1.61924	1.36462	1.13456	0.937927	0.85505	1.38292	1.08797	0.850669	0.786003	0.880797	0.481763	0.136782	0.0520235	0.888613	0.492637	0.134004	0.0580562	1.41191	2.26704	2.272	2.10095	2.02494	2.00203	1.99099	2.44395	2.48696	2.51395	2.52199	2.18705	2.14721
7.96843	8.05558	8.0376	8.00321	8.12735	8.16115	8.03182	7.96454	8.0192	8.03893	7.99743	8.06306	7.822	7.88741	8.00767	8.04761	8.00504	8.10696	8.02462	0.895207	1.64427	1.38016	1.1394	0.90123	0.838091	1.39944	1.10481	0.881431	0.801455	0.890153	0.486113	0.134483	0.056216	0.898437	0.491691	0.136629	0.0576272	1.43224	2.27011	2.27198	2.09713	2.02009	2.00389	1.99002	2.43989	2.484	2.51018	2.52102	2.19111	2.16424
8.03215	8.12615	8.10914	8.05711	8.14305	8.16802	8.11315	8.03319	8.11718	8.1252	8.06114	8.15525	8.00039	8.08435	8.08214	8.07503	8.00703	8.10508	8.09714	0.900864	1.65237	1.39131	1.13814	0.895371	0.822517	1.40472	1.11466	0.884625	0.811484	0.896983	0.49253	0.131955	0.0546808	0.902774	0.494373	0.134784	0.0517272	1.43707	2.27501	2.27099	2.10299	2.02401	1.99898	1.99099	2.435	2.48402	2.518	2.522	2.196	2.17499
8.09868	8.19177	8.17067	8.10661	8.16522	8.17717	8.17981	8.11687	8.19784	8.21292	8.12469	8.26601	8.1718	8.2423	8.14372	8.08858			8.16069	0.906944	1.6549	1.39156	1.14096	0.873959	0.812189	1.40542	1.1353	0.891198	0.817688	0.902904	0.519394	0.138882	0.0465132	0.908843	0.483083			1.44505	2.27905	2.26499	2.09798	2.02703	1.99194	1.98488	2.43597	2.49306	2.518	2.52104	2.19804	2.16987
8.16658	8.26847	8.23762	8.16709	8.18772	8.19433	8.26055	8.2032	8.28179	8.30493	8.19347	8.36693	8.35211	8.47259	8.21549	8.14596			8.22947	0.912061	1.65029	1.38509	1.12857	0.870261	0.802855	1.40124	1.13844	0.896898	0.82229	0.909933	0.566092	0.161446	0.0737033	0.911921	0.545073			1.43751	2.28413	2.26385	2.09607	2.03007	1.98563	1.97282	2.43291	2.49896	2.51807	2.52502	2.20209	2.15726
8.237	8.334	8.31	8.216	8.22	8.209	8.33	8.257	8.362	8.391	8.259	8.453	8.536	8.678	8.282	8.189			8.295	0.90315	1.63698	1.37145	1.10182	0.84171	0.78474	1.3902	1.13567	0.89546	0.8165	0.8989	0.489711	0.15321	0.0912903	0.90526	0.583219			1.42732	2.29	2.257	2.099	2.033	1.969	1.965	2.429	2.497	2.521	2.526	2.206	2.169
8.30895	8.41784	8.3759	8.27272	8.24452	8.23737	8.40696	8.34704	8.45305	8.48404	8.33094	8.51411	8.68336	8.83238	8.35691	8.17799			8.37699	0.889801	1.62198	1.35555	1.08248	0.838732	0.775223	1.3774	1.12349	0.880103	0.803147	0.889423	0.548398	0.180478	0.116278	0.888292	0.501908			1.40989	2.29398	2.25393	2.09695	2.03309	1.96502	1.95693	2.42798	2.50495	2.522	2.53099	2.20994	2.17194
8.38578	8.48578	8.4488	8.33136	8.28712	8.26799	8.4846	8.4306	8.53727	8.56767	8.40684	8.60415	8.79115	8.94224	8.43078	8.25929			8.45667	0.875455	1.60529	1.3376	1.06329	0.831722	0.766758	1.36132	1.11564	0.86642	0.795734	0.873612	0.549478	0.168433	0.109918	0.87566	0.525835			1.39289	2.29185	2.248	2.09291	2.03998	1.96696	1.95102	2.42604	2.501	2.52191	2.52996	2.20482	2.16735
8.46517	8.56517	8.52916	8.39216	8.33711	8.31211	8.55615	8.50215	8.59414	8.64214	8.48918	8.70014	8.79814	8.95312	8.51017	8.40619			8.53116	0.867181	1.59451	1.31888	1.04973	0.83092	0.768005	1.35124	1.10096	0.880218	0.792764	0.863009	0.499592	0.169405	0.116906	0.869852	0.576853			1.38308	2.28501	2.24798	2.08899	2.039	1.96501	1.952	2.428	2.50099	2.51799	2.52799	2.19701	2.18297
8.5538	8.64984	8.60885	8.47579	8.39482	8.36871	8.63277	8.57767	8.66376	8.71162	8.58177	8.77282	8.8703	9.0152	8.5968	8.50214			8.61181	0.862464	1.59105	1.31784	1.04856	0.831041	0.77063	1.33995	1.09772	0.874179	0.784791	0.857444	0.570517	0.146709	0.0793328	0.866064	0.57304			1.3795	2.29008	2.24	2.086	2.03894	1.96901	1.95201	2.42695	2.4959	2.51495	2.52497	2.20109	2.16803
8.6335	8.73341	8.69359	8.55502	8.477	8.43989	8.70946	8.64446	8.73924	8.77318	8.65852	8.85404	8.90004	9.03496	8.67657	8.61657			8.6925	0.862977	1.59326	1.31727	1.047	0.837278	0.777579	1.34559	1.09094	0.859528	0.78404	0.857999	0.491913	0.121243	0.050161	0.866502	0.557272			1.38234	2.2977	2.24002	2.086	2.03293	1.96991	1.95302	2.42193	2.4858	2.50996	2.52193	2.20976	2.17113
8.701	8.797	8.765	8.646	8.567	8.525	8.775	8.71	8.795	8.826	8.727	8.901	8.902	9.033	8.747	8.732			8.76	0.86734	1.60649	1.32539	1.06169	0.84979	0.78291	1.35502	1.09233	0.86706	0.78807	0.86558	0.49115	0.12316	0.04571	0.8675	0.55063			1.38694	2.284	2.241	2.086	2.03	1.966	1.954	2.419	2.477	2.508	2.519	2.199	2.177
8.75883	8.87078	8.83389	8.73202	8.67533	8.63935	8.84673	8.77382	8.84269	8.87456	8.78883	8.91936	8.90604	9.02986	8.79982	8.81357			8.82979	0.880881	1.61671	1.33547	1.08258	0.857162	0.794987	1.36957	1.09256	0.862468	0.786654	0.878935	0.493001	0.12207	0.0434291	0.880871	0.510233			1.39706	2.28796	2.25011	2.08904	2.032	1.96195	1.948	2.42213	2.47897	2.501	2.51501	2.19801	2.18234
8.82547	8.93364	8.9057	8.81389	8.78251	8.74897	8.90547	8.83927	8.89811	8.92017	8.8555	8.94846	8.90902	9.01854	8.86541	8.93841		8.65224	8.89354	0.897685	1.62951	1.35781	1.0995	0.863637	0.796407	1.38059	1.10928	0.870232	0.790378	0.896888	0.510799	0.129144	0.0434217	0.896094	0.574227		0.102629	1.41841	2.28479	2.25914	2.09214	2.03184	1.95779	1.94779	2.43205	2.47693	2.50091	2.51588	2.19886	2.20893
8.88815	9.00316	8.97817	8.8942	8.88928	8.87532	8.96816	8.89312	8.94513	8.97013	8.91916	8.96804	8.91001	8.999	8.92515	8.99825	8.78237	8.83243	8.95916	0.907241	1.63968	1.3697	1.10693	0.863111	0.801373	1.40085	1.10818	0.873714	0.803013	0.906586	0.495084	0.128039	0.0460417	0.905206	0.508418	0.154367	0.0656716	1.43157	2.276	2.26502	2.098	2.02498	1.949	1.939	2.43401	2.47401	2.49702	2.51101	2.19299	2.20595
8.95162	9.07263	9.04973	8.9769	9.00821	9.01037	9.03562	8.94264	9.00063	9.02454	8.98563	8.98419	8.91403	8.99804	8.98762	9.10195	8.93974	9.01394	9.02768	0.91601	1.6559	1.38121	1.11077	0.867902	0.806998	1.40222	1.11286	0.879675	0.800174	0.917391	0.50519	0.131636	0.0467594	0.911679	0.528459	0.148854	0.0662282	1.44268	2.27795	2.27309	2.10007	2.01697	1.94813	1.94008	2.43906	2.47699	2.50598	2.51594	2.18999	2.18694
9.01354	9.13561	9.12268	9.06682	9.12897	9.14713	9.09743	9.00661	9.06326	9.07817	9.04861	9.00372	8.91712	9.00212	9.04945	9.19699	9.11423	9.20742	9.09557	0.915931	1.65522	1.38633	1.13097	0.885672	0.82341	1.4046	1.11478	0.880005	0.805182	0.919311	0.518247	0.134269	0.0486734	0.909542	0.540216	0.151374	0.0565294	1.44739	2.27295	2.28223	2.10714	2.01402	1.96107	1.94812	2.44514	2.476	2.50419	2.51007	2.18891	2.18095
9.07796	9.20296	9.19296	9.14295	9.25292	9.27792	9.15696	9.07396	9.11597	9.12697	9.11596	9.03398	8.922	9.007	9.10996	9.27995	9.29089	9.39189	9.16096	0.912232	1.65165	1.38083	1.14085	0.88533	0.824659	1.40221	1.11189	0.874803	0.796066	0.914763	0.53441	0.139667	0.0496494	0.906722	0.544238	0.156977	0.0665238	1.44266	2.271	2.29199	2.113	2.015	1.964	1.953	2.451	2.476	2.512	2.513	2.185	2.179
9.15484	9.27186	9.26485	9.22695	9.35138	9.39753	9.21989	9.1488	9.16981	9.1857	9.19287	9.06866	8.92513	9.01304	9.18685	9.35509	9.45313	9.57224	9.22882	0.899731	1.64124	1.37156	1.1412	0.925467	0.84186	1.39346	1.09382	0.856619	0.780427	0.900676	0.539388	0.139498	0.0500415	0.89606	0.519939	0.169144	0.0871856	1.43186	2.27914	2.29905	2.11901	2.01408	1.97297	1.96208	2.45	2.47803	2.51406	2.52001	2.19413	2.17503
9.22164	9.34047	9.33247	9.30258	9.46093	9.51934	9.29049	9.21242	9.23442	9.24153	9.26258	9.12116	8.93531	9.01615	9.25453	9.44162	9.6204	9.74864	9.29453	0.885402	1.6291	1.35859	1.13785	0.932577	0.857837	1.37966	1.07555	0.839079	0.773631	0.885903	0.537318	0.143315	0.051752	0.882509	0.465499	0.145433	0.081577	1.42043	2.29013	2.30309	2.12007	2.02013	1.97107	1.96815	2.45015	2.4802	2.5192	2.521	2.20413	2.17702
9.29515	9.40616	9.39815	9.37314	9.54718	9.62422	9.35717	9.27618	9.29815	9.31016	9.33315	9.17318	8.9491	9.02304	9.32315	9.51418	9.68309	9.82208	9.36315	0.869409	1.61611	1.34487	1.12383	0.948091	0.875578	1.36444	1.06286	0.826091	0.795484	0.868632	0.522472	0.147531	0.0531598	0.868175	0.474814	0.150888	0.0903346	1.40729	2.29599	2.30701	2.123	2.02603	1.97402	1.97502	2.45701	2.48903	2.52801	2.52101	2.21	2.17798
9.36076	9.47867	9.46366	9.43772	9.6298	9.72184	9.43171	9.35771	9.36583	9.3818	9.39877	9.25595	8.99347	9.03929	9.39277	9.59388	9.72137	9.85636	9.4317	0.859843	1.60743	1.33886	1.11085	0.957406	0.887864	1.34901	1.05972	0.822255	0.770293	0.860736	0.518661	0.134706	0.0442157	0.85716	0.472393	0.132328	0.0743962	1.39916	2.29305	2.31208	2.12308	2.04105	1.98105	1.982	2.46013	2.50303	2.53204	2.52708	2.20803	2.17096
9.4367	9.54539	9.5295	9.50937	9.70928	9.80521	9.50255	9.42866	9.44868	9.46168	9.47566	9.3506	9.04103	9.06926	9.46966	9.68148	9.75751	9.89109	9.50152	0.858202	1.60676	1.33539	1.10732	0.946273	0.887114	1.34623	1.05831	0.821587	0.758946	0.859372	0.499252	0.140645	0.0496921	0.85524	0.494704	0.138895	0.0592664	1.3944	2.29815	2.32007	2.13111	2.0462	1.98615	1.98187	2.473	2.50589	2.53602	2.5352	2.21113	2.16685
9.51201	9.60701	9.59601	9.57001	9.766	9.859	9.57101	9.50201	9.52301	9.53601	9.54901	9.46601	9.13101	9.12503	9.54301	9.74701	9.78	9.895	9.56901	0.860071	1.61004	1.33532	1.10685	0.942878	0.878877	1.34628	1.05148	0.815691	0.76189	0.860801	0.498911	0.163883	0.0520107	0.857441	0.520559	0.1378	0.0524593	1.39861	2.305	2.323	2.136	2.055	1.993	1.976	2.473	2.501	2.537	2.544	2.217	2.16
9.5898	9.67479	9.65575	9.63062	9.78063	9.88617	9.63585	9.57885	9.61003	9.62314	9.62676	9.58828	9.23649	9.3755	9.62184	9.7983	9.79608	9.903	9.63183	0.867047	1.6164	1.34275	1.11313	0.925675	0.856961	1.35324	1.06286	0.827625	0.762352	0.867288	0.5081	0.185116	0.142126	0.864631	0.513142	0.137737	0.0468142	1.40595	2.30717	2.32395	2.13595	2.05899	1.99308	1.97509	2.47801	2.51001	2.54291	2.54192	2.21814	2.16599
9.65348	9.73744	9.71519	9.68015	9.8304	9.899	9.70348	9.64655	9.69188	9.71399	9.68732	9.69025	9.35498	9.49313	9.68857	9.82295	9.80215	9.903	9.69739	0.8788	1.63071	1.35335	1.1122	0.907038	0.830247	1.37074	1.08198	0.84717	0.77714	0.878341	0.508564	0.167124	0.123949	0.876646	0.513568	0.131978	0.0463549	1.41696	2.3198	2.31989	2.13182	2.05798	1.99904	1.982	2.47902	2.511	2.53604	2.53596	2.22885	2.16502
9.71913	9.80113	9.76811	9.73108	9.84802	9.89898	9.76913	9.71514	9.77513	9.80218	9.74612	9.79019	9.48732	9.54333	9.75813	9.86503	9.80901	9.903	9.75912	0.89254	1.64638	1.37038	1.11534	0.889665	0.814588	1.38484	1.10288	0.868474	0.804174	0.894349	0.494585	0.142021	0.0574683	0.887589	0.490464	0.127882	0.0461285	1.4318	2.311	2.31499	2.12399	2.05701	2.001	1.98201	2.47999	2.51101	2.53802	2.53399	2.222	2.16601
9.78363	9.86658	9.82655	9.77048	9.85906	9.88994	9.83769	9.78667	9.8409	9.89287	9.8096	9.88985	9.65274	9.71381	9.82563	9.87827	9.81503	9.90196	9.82062	0.907732	1.66125	1.38159	1.11987	0.881931	0.808372	1.40131	1.1186	0.886081	0.816617	0.909162	0.507306	0.127053	0.0463243	0.902548	0.487402	0.123941	0.0453413	1.44585	2.31299	2.30993	2.12094	2.05996	2.00098	1.98802	2.47386	2.51701	2.54694	2.53099	2.221	2.16917
9.84744	9.92524	9.88226	9.81894	9.86515	9.88398	9.90737	9.85448	9.9317	9.9807	9.87035	9.97618	9.82863	9.89674	9.88952	9.90587	9.81883	9.89983	9.88328	0.919003	1.67555	1.39376	1.12362	0.877082	0.80759	1.41362	1.13407	0.906233	0.832416	0.919362	0.503315	0.113343	0.0377016	0.914375	0.480155	0.121058	0.0435885	1.45981	2.31196	2.30287	2.11493	2.05602	1.99896	1.98993	2.45996	2.51809	2.54111	2.53009	2.22098	2.18565
9.91201	9.98101	9.93901	9.86101	9.872	9.883	9.96902	9.92102	10.008	10.057	9.93101	10.074	9.99204	10.065	9.95801	9.94501		9.98202	9.94101	0.92588	1.68014	1.39833	1.12356	0.876291	0.809859	1.41662	1.14499	0.91941	0.84348	0.92487	0.519302	0.106293	0.0310354	0.92225	0.503319		0.0480498	1.4657	2.31	2.297	2.112	2.057	1.997	1.987	2.458	2.522	2.546	2.534	2.22	2.17
9.97577	10.0458	10.0018	9.91055	9.88936	9.88313	10.0409	9.99593	10.088	10.139	9.99175	10.1479	10.1707	10.2791	10.0258	10.0007		10.0632	10.0068	0.926881	1.67787	1.39586	1.12292	0.880922	0.807578	1.41548	1.14544	0.921411	0.843256	0.926342	0.526271	0.119662	0.0563506	0.922601	0.590077		0.185441	1.46471	2.312	2.2879	2.10795	2.05706	1.99603	1.987	2.45087	2.52499	2.54295	2.538	2.22	2.17213
10.0365	10.1101	10.0643	9.95417	9.91755	9.89344	10.1084	10.0695	10.1677	10.2196	10.0514	10.2216	10.3082	10.4418	10.0885	10.0531	9.86555	9.99637	10.0733	0.921259	1.67032	1.38668	1.11739	0.886476	0.81049	1.40824	1.13065	0.909697	0.840496	0.923894	0.513863	0.158847	0.0968937	0.913883	0.592868	0.148929	0.10821	1.45659	2.31174	2.27978	2.10391	2.06204	1.998	1.98687	2.44082	2.524	2.53913	2.53807	2.21967	2.18224
10.1011	10.1612	10.1212	10.0061	9.94211	9.91307	10.1712	10.1382	10.2412	10.2892	10.1121	10.2922	10.4503	10.5643	10.1542	10.1041	9.88999	9.924	10.1322	0.908305	1.65296	1.36821	1.10933	0.885381	0.808697	1.395	1.12058	0.901526	0.83409	0.911164	0.508688	0.173293	0.142374	0.901077	0.590943	0.159135	0.0420482	1.44063	2.29999	2.26998	2.1	2.06399	1.998	1.981	2.43301	2.52399	2.54501	2.54101	2.20499	2.19299
10.1588	10.2256	10.1826	10.0615	9.98449	9.94047	10.2346	10.2037	10.3157	10.3637	10.1697	10.3729	10.5562		10.2138		9.88837	9.92408	10.1927	0.890704	1.63586	1.35116	1.1004	0.881565	0.803662	1.37949	1.10805	0.891923	0.826096	0.893317	0.519346	0.151454		0.884306		0.16503	0.0454991	1.42059	2.295	2.2609	2.09892	2.06096	1.99897	1.98001	2.43492	2.52097	2.54697	2.54299	2.201	2.19004
10.2326	10.2862	10.2444	10.1134	10.0332	9.98712	10.2963	10.2735	10.3825	10.4345	10.2406	10.4657			10.2916		9.92492	9.93568	10.2573	0.874381	1.61547	1.32904	1.07825	0.864607	0.794912	1.36287	1.0922	0.875423	0.809896	0.876317	0.517375			0.869217		0.189231	0.0732495	1.40249	2.29498	2.25078	2.09089	2.05702	1.99593	1.98089	2.42691	2.51785	2.54393	2.542	2.20091	2.19396
10.304	10.341	10.307	10.177	10.087	10.037	10.356	10.34	10.45	10.503	10.311	10.543			10.362		9.96598	10.0999	10.317	0.859717	1.5997	1.31003	1.06624	0.857343	0.780297	1.34854	1.06931	0.85368	0.791848	0.860567	0.530524			0.856146		0.195527	0.157571	1.38643	2.294	2.241	2.086	2.058	1.993	1.976	2.423	2.511	2.541	2.542	2.197	2.192
[truncated: 64 more columns]
